# Supplementary material for: Comparative analysis reveals a role for TGF-β in shaping the residency-related transcriptional signature in tissue-resident memory CD8+ T cells
Source: PLoS One. 2019 Feb 11;14(2):e0210495. doi: 10.1371/journal.pone.0210495 (PMC6370189; doi:10.1371/journal.pone.0210495)
Supplement: S1 Table — (XLSX) [file pone.0210495.s005.xlsx]

## Sheet: Table_A_in_S1_Table
Table A in S1 Table
TRM-associated gene sets used for gene set enrichment analysis
Genes up- or down-regulated in TRM cells isolated from various tissues. TEM and TCM gene set served as control
Skin_Up	Skin_Down	Gut_Up	Gut_Down	Lung_Up	Lung_Down	Brain_Up	Brain_Down	Liver_Up	Liver_Down	TEM_Up	TEM_Down	TCM_Up	TCM_Down*	* TCM_Down gene set was not tested since it did not satify the minimum geneset size of 15
N=105	N=54	N=124	N=50	N=58	N=30	N=115	N=55	N=97	N=92	N=92	N=29	N=48	N=6
Skil	Rnf146	Abi3	Ap3m1	Cpd	Gpr18	Car2	Gpr155	Adam19	Rgag4	Nt5e	Itgae	Dock5	Itgae
Gsg2	Dpp4	Skil	Gm4759	Skil	Eomes	Cpd	Il6ra	Osgin1	Zdhhc15	Ttc39b	Rgs10	Ctla2b	Map1lc3b
Itgae	Itga4	Smurf2	5830417I10Rik	Med10	Elovl7	Skil	Arhgap5	Qpct	1700009P17Rik	Rgs1	Atp8a1	Fyn	Actn1
Qpct	Stk38	Itgae	Arl4c	Mapkapk3	Rasgrp2	Osgin1	Ccr7	Pmepa1	Rnf216	AW112010	Plac8	Ifng	Il6st
Gpr56	Plac8	Qpct	Stk38	Gsg2	1700025G04Rik	Gsg2	Wfikkn2	Rgs1	Nrp1	Itga1	Ccr7	Ctla2a	Ephx1
Isg20	Gimap9	B4galnt4	Itgb1	Itgae	Samd3	Itgae	Cd7	St8sia1	Cd244	Dock5	Tox	Slfn3	Ift80
Rgs1	Il7r	Pmepa1	Flna	Qpct	Tnfrsf26	Qpct	Eomes	Rgs10	Dnajb14	Ctla2b	Lztfl1	Xcl1
Litaf	Itgb1	Isg20	Eomes	B4galnt4	Ly6c2	B4galnt4	Slc9a7	Inpp4b	F730043M19Rik	Fyn	Cspp1	Gzmk
Fndc3a	Eomes	Rgs1	Sema4a	Gpr56	Klf3	Gpr56	Elovl7	Cish	Serpini1	Ifng	Baz2b	Fasl
Inpp4b	Elovl7	Litaf	Elovl7	Isg20	Fgf13	Irf4	Rasgrp2	Fam101b	Selm	Ctla2a	Actn1	Bhlhe40
Icos	Rasgrp2	Ern1	Rasgrp2	Rgs1	Tlr1	Pmepa1	1700025G04Rik	Cd101	Kcnj8	Cdk6	Il6st	Slamf7
Rbpj	1700025G04Rik	Gngt2	Cxcr4	Litaf	Tcf7	Isg20	Cdc14b	Ly6g5b	Flna	Slfn3	Epha6	Ccl3
Hpgds	Acp5	Inpp4b	Samd3	Rgs16	Klre1	Rgs1	Samd3	Ext1	Myadm	Xcl1	Trat1	Kcnj8
Neurl3	Tnfrsf26	Icos	Xist	Inpp4b	Sidt1	St8sia1	As3mt	Pip5k1b	Slc9a7	Gzmk	Rapgef4	Arsb
Tnfrsf1b	Ly6c2	Hpgds	Mid1	Icos	Ly6c1	Litaf	Zeb2	Hook1	Apobec2	Fasl	Ephx1	Ly6a
Rgs2	Ccl5	Neurl3	Ly6c2	Rbpj	5830416P10Rik	Rgs16	Tnfrsf26	Apol7e	Gzma	Entpd1	Ift80	Osbpl3
Itga1	Ms4a6c	Tgif1	Lyst	Hpgds	Lef1	Inpp4b	Klf3	Cd86	Fry	Myo9a	Tlr1	Itgb1
Soat1	Klhl6	Aim2	Ssbp1	Rgs2	Pde2a	Icos	Fgf13	Gpr34	Elovl7	Bhlhe40	Tcf7	Eomes
Cish	Slfn2	Tnfrsf1b	Fgf13	Itga1	Slamf6	Rbpj	Dtx1	Cd160	Vim	Armc7	Aff3	Casp1
Swap70	Klf3	Plcxd2	S100a6	Soat1	A430078G23Rik	Hpgds	Smpdl3b	Gm5595	Rasgrp2	Slamf7	Nsg2	Crtam
Ctla2b	Fgf13	Rgs2	Emp3	Cish	Txk	Tgfbr3	Tlr1	Cd38	Cxcr4	Slc20a1	Lef1	St3gal6
Ly6g5b	BC094916	Itga1	Tlr1	Dusp2	Klrk1	Arrdc3	Tcf7	Egr1	1700025G04Rik	Ccl3	Cd55	Ahnak
Gcnt1	Tlr1	Bcl6	S100a4	Ly6g5b	Cmah	Rgs2	Tnfsf8	Pygl	Mt2	Kcnj8	Slamf6	H2-Q8
Tjp1	Tcf7	Furin	Klre1	Tjp1	Atp11b	Itga1	Aff3	Xcl1	Gpx8	Arsb	Myc	Samd3
Itpripl2	Klre1	Slc16a10	1110059E24Rik	Gpr34	S1pr1	Cish	Nsg2	Adat2	Fbxl2	Ly6a	Pdk1	Myo1f
Dapk2	Pyhin1	Gpr34	Sidt1	Glrx	Cd84	Dusp2	Sidt1	Gzmk	Hmox1	Itga4	St6gal1	Mid1
Gpr34	Sidt1	Coq10b	Atp1b3	AA467197	Fam65b	Coro2a	5830416P10Rik	Jun	Dhrs3	Fgl2	Dapl1	Ly6c2
AA467197	Ly6c1	Prdx6	Il18r1	Cd38	Usp33	Ly6g5b	Lef1	Cep170b	Cdc14b	Prdm1	Sell	Ccl5
Tiparp	5830416P10Rik	Cd38	Ly6c1	Tnfsf10	Il18rap	Tjp1	B3gnt5	Myo6	Styk1	Ifitm1	Smc4	Itgax
Ifng	Dgka	Stat3	Sike1	Xcl1	Ms4a4c	Slc16a10	Cd55	Gm10684	As3mt	Ccdc50		Cxcr3
Egr1	Lef1	Plk3	Rasa3	Cd244		Cd86	Pde2a	Btbd11	Zeb2	Zfand1		S100a6
Gpr97	Cd55	Jmy	Slamf6	Phlda1		Gpr34	Arhgef18	Pdcd1lg2	2010012O05Rik	Ccl4		Id2
Krt10	Pde2a	Prkch	Kbtbd11	Tnf		Glrx	Slamf6	Tnf	Neurl2	Cxcr6		Plek
Pygl	Rasa3	Pygl	Lgals1	Amica1		AA467197	Kbtbd11	Amica1	Fcer1g	Osbpl3		Il18r1
Adora3	Nod1	Maff	Klrk1	Nr4a2		Clec12a	Slc17a9	Coq7	Nfxl1	Itgb1		Pik3ap1
Tnfsf10	Slamf6	Xcl1	Cmah	Capg		Esm1	D1Ertd622e	Trim30d	Prune	Eomes		Tbx21
Ccr8	Slfn1	Cd244	Atp11b	Fgl2		Cd38	A430078G23Rik	Fgr	Prdx4	Slc9a7		Gzmb
Slfn3	A430078G23Rik	Kdm6b	S1pr1	Ifitm1		Egr1	Txk	Iigp1	Haao	Casp1		Cd44
Xcl1	Txk	Ell2	Ms4a4b	Plac8		Plk3	Klf2	Trim32	Emp3	Gzma		Klrc1
Cd244	Gmfg	Bhlhe40	Cd84	Mt1		Pygl	Cmah	Dock9	Smpdl3b	Bcl2a1d		Klrk1
Kdm6b	Cmah	Aff1	Fam65b	Dnajb1		Tnfsf10	Cd9	Fgl2	Lgals3	St3gal6		Klrc2
Phlda1	D930015E06Rik	Nr4a2	Atp8b4	Pdcd1		Slc35d1	Rap1gap2	Map4k3	Spn	Ahnak		Hopx
Ell2	Sh2d1a	Il21r	Samhd1	Gadd45b		Ccr8	Gramd4	Ltb	Klre1	Samd3		Ppm1j
Slc41a2	Gimap3	Spats2	Usp33	Ifitm3		Xcl1	S1pr1	Plac8	Plcg2	Myo1f		Atf6
Rhob	S1pr1	Nedd9	Hsd11b1	Mt2		Cd244	Fam65b	Etv3	Emp1	As3mt		Ccr2
Sqstm1	Gimap4	Plac8	Ccr2	Tmem123		Gzmk	Usp33	Serpina3g	Ly96	Zeb2		Il18rap
Tnf	Cd84	Stk11	AB124611	Tigit		Kdm6b	Dapl1	Zbtb38	Plek	Ptprj		Gp49a
Odc1	Fam65b	Etv3	Il18rap	Nr4a1		Phlda1	Pik3r5	Cxcr6	Gpr146	Ly6c2		Ms4a4c
Nr4a2	Samhd1	Csrnp1	Ms4a4c	Ptprj		Jun	Gpr137b-ps	Tox	Atp1b3	Ccl5
Hspa13	Usp33	Bpnt1	Pdlim1	Ubc		Entpd1	Sell	5730408K05Rik	Il18r1	Itgax
Capg	Gimap6	Junb		Ctla4		Rhob	AB124611	Utp14b	Sike1	Cdc42ep3
Fgl2	Cd97	Sc5d		Tnfsf9		Bhlhe40	Il18rap	Bcl9	Nebl	Il12rb2
Ifitm1	Fam49a	Rnf19a		Rnf130		Fam46c	Btla	Il2ra	Lats2	Cxcr3
Arl5b	Gimap7	Bcl2a1b		Magohb		Tnf	Nck2	Acsl3	Pxylp1	S100a6
Havcr2		Gadd45b		Vps37b		Odc1	Pdlim1	Ldlr	Car5b	Smpdl3b
Csrnp1		Cyp51		Csf1		Lag3		E030011O05Rik	Klra3	6720489N17Rik
Pdcd1		Sqle		Sik1		Ccl3		Rltpr	B3gnt5	S100a4
Bcl2a1b		Bcl2a1d		Slc3a2		Nr4a2		Oas1a	Rasa3	Id2
Gadd45b		Tnfrsf9				Spats2		Ddx60	Arhgef18	Klre1
Ifitm3		Nr4a3				Bag3		Hic1	D1Ertd622e	Emp1
Fam174b		Chd7				Capg		Ckb	A430078G23Rik	Dennd4a
Bcl2a1d		Trat1				Fgl2		Chek1	Lgals1	Plek
Tnfrsf9		Ldlr				Ifitm1		Cd72	Slc25a24	Prf1
Mt2		Birc2				Dnajb4		Asb2	Pltp	Aim1
Nr4a3		Tmem123				Plac8		Ctla4	Lair1	Sytl2
Tmem123		Insig1				Dnaja4		Cxcr3	Syt11	Il18r1
Styk1		Gna13				Ccl4		Dusp6	Klf2	Pik3ap1
Tnfaip3		Tigit				Havcr2		Als2cl	Tagap	Car5b
Nr4a1		Hmgcs1				Irs2		Gpr55	Gna15	Tbx21
Ptprj		Per1				Dnaja1		Serpina3f	Fam78b	Klra3
Slc38a2		Tnfaip3				Csrnp1		Dkkl1	Lpin1	Gzmb
Fcer1g		Nrip1				Junb		Ccr4	Klrk1	Mapre2
Cdkn1a		Nr4a1				Dnajb1		Ston2	Cmah	Cd44
Nfkbid		Idi1				Hsph1		Cd93	Crybg3	Klrc1
Ifitm2		Hmgcr				Socs2		Cd200r1	Anxa1	Capn2
Gpr141		Rel				Il2ra		Tesc	Snx10	Dennd5a
Lin54		Got1				Pdcd1		Tasp1	Marcks	Lpin1
Dgat1		Cdkn1a				Gzma		Tnfrsf10b	Racgap1	Klrk1
Ctla4		Slc38a1				Gla		Folr4	Rap1gap2	Klrc2
Gpr55		Lin54				Gadd45b		Traf1	Slc35d2	Nptn
Fabp5		Dgat1				Ifitm3		Tmem154	S1pr4	Anxa1
Gem		Il12rb2				Hspd1		Gpr174	S1pr1	Hopx
Tnfsf9		Stard4				Nr4a3		Gcnt2	Pogk	Atf6
Top2a		Itpkb				Ppp1r15a		Oas3	Sgk1	Arhgap26
Lgals3		Dbf4				Asns		Pak6	Dnah8	Slc2a3
Hist1h2bc		Ctla4				Atf3		Eya2	Ccr2	Atp8b4
Gzmc		Gabpb1				Dusp4		Parp12	Rap2a	Sgk1
Spry2		Gpr55				Tigit		Cd69	L1cam	Ccr2
Snx9		Tubb2a				Slc7a5		Ccr5	Il18rap	Rap2a
Mki67		Trnt1				Styk1		Pim2	Cdc25b	Il18rap
Dennd4a		Tob2				Nr4a1		Sik1	Pdlim1	Gp49a
Fosl2		Dhx40				Got1		Dusp1	Itgam	Lilrb4
Anxa2		Tex2				Cdkn1a		Rtp4
Vps37b		D8Ertd738e				Dgat1		Cnr2
Gch1		Cables1				Ctla4		Aqp9
Csf1		Cytip				Dusp6		Il4ra
Cd44		Isy1				Adam8		Btla
Spty2d1		Crem				Gem
Sik1		Dennd4a				Ifi27l2a
Dusp1		Cenpl				Hist1h2bc
Ifrd1		Tnfrsf18				Ube2l6
Anxa1		Dusp10				Crem
St6gal1		Fosl2				Gzmb
Nfil3		Vps37b				Fosl2
Abcb1b		Gch1				Rsad2
		Tnfrsf1a				Vps37b
		D16Ertd472e				Csf1
		Spty2d1				Cd69
		Sik1				Ifit1
		Irak2				Sik1
		P2ry10				Ccrl2
		Ifrd1				Dusp1
		Serpinb6b				Nfil3
		Abcb1a				Gp49a
		Slc3a2				Lilrb4
		Ifngr1
		Nfil3
		Abcb1b
		Gpr132
		Pik3r1
		Serpinb9
		Il4ra
		Gp49a
		Lilrb4

## Sheet: Table_B_in_S1_Table
Table B in S1 Table
Summary of the paired-end (PE) sequence reads alignment to the mm10 mouse reference genome
Samples	Treatment	Biological replicate	Total PE reads	Mapped reads (%)
Untreated	No treatment	1	24596360	21,097,751 (85.8)
		2	24418403	20,821,933 (85.3)
		3	24437275	21,222,305 (86.8)
TGF-b	Only TGF-β added	1	23087215	19,859,206 (86.0)
		2	20076757	17,088,647 (85.1)
		3	22174312	18,900,874 (85.2)
IL-2	Only IL-2 added	1	19761593	16,874,005 (85.4)
		2	23396138	20,324,917 (86.9)
		3	22543083	19,241,102 (85.4)
IL2/TGF-b	Both IL-2 and TGF-β added	1	23135036	19,897,388 (86.0)
		2	24157669	20,717,517 (85.8)
		3	22290252	19,125,150 (85.8)

## Sheet: Table_C_in_S1_Table
Table C in S1 Table
Genes differentially expressed (FDR < 0.05) between TGF-β-treated vs. TGF-β-untreated groups
TGF-b vs. Untreated			IL2/TGFb vs. Untreated			IL2/TGFb vs. IL2
Gene.	FoldChange	FDR	Gene.	FoldChange	FDR	Gene.	FoldChange	FDR
symbol	(log2)	Adj.P.value	symbol	(log2)	Adj.P.value	symbol	(log2)	Adj.P.value
1500009L16Rik	-0.75	0.00104	0610030E20Rik	-0.4	0.0262	1110032F04Rik	0.81	0.0438
1600014C10Rik	0.61	0.00104	1600014C10Rik	0.69	0.00104	1190002N15Rik	-0.39	0.0279
1700001L05Rik	0.84	0.0257	1700001L05Rik	1.02	0.00424	1500009L16Rik	-0.52	0.00424
1700049G17Rik	1	0.00104	1700049G17Rik	0.8	0.00351	1600014C10Rik	0.72	0.00104
1810011H11Rik	2.51	0.00104	1810011H11Rik	4.34	0.00104	1700049G17Rik	0.64	0.021
2010107G23Rik	-1.56	0.0399	2210408F21Rik	1.33	0.0144	1810011H11Rik	3.34	0.00104
2810001G20Rik	-0.7	0.00104	2510009E07Rik	1.06	0.0262	2610018G03Rik	-0.46	0.00822
2900026A02Rik	2.02	0.00104	2610018G03Rik	-0.39	0.0384	2900011O08Rik	1.6	0.0275
4930453N24Rik	-0.4	0.0454	2700060E02Rik	0.41	0.0166	2900026A02Rik	1.6	0.00104
4930523C07Rik	-0.43	0.0279	2810001G20Rik	-1.05	0.00104	4921507P07Rik	-1.87	0.0434
5830411N06Rik	-0.69	0.00104	2810442I21Rik	1.05	0.0331	4930523C07Rik	-0.43	0.0302
5830416P10Rik	-0.62	0.00104	2900005J15Rik	-1.98	0.0144	5830411N06Rik	-0.79	0.00104
9430020K01Rik	1.11	0.00104	2900011O08Rik	2.96	0.0166	5830416P10Rik	-0.58	0.00104
A430078G23Rik	-0.59	0.00104	2900026A02Rik	2.87	0.00104	5830418P13Rik	-1.1	0.00194
AA467197	0.45	0.0279	4930417O13Rik	-1.11	0.0427	6430571L13Rik	1.84	0.00104
Aaed1	-0.5	0.038	4930486L24Rik	1.14	0.00104	9430020K01Rik	0.81	0.00104
Aars2	0.62	0.0201	5031439G07Rik	-0.52	0.0434	A430078G23Rik	-0.47	0.0181
AB124611	-0.42	0.0166	5033406O09Rik	1.4	0.0469	A430088P11Rik	0.81	0.00565
Abca1	0.74	0.00104	5730508B09Rik	-0.45	0.0454	A730043L09Rik	1.82	0.0101
Abcb1a	-0.78	0.00104	5830411N06Rik	-0.71	0.00104	A830080D01Rik	0.48	0.0483
Abcb1b	-0.73	0.00104	6330403K07Rik	1.34	0.0323	AA467197	1.15	0.00104
Abhd15	0.66	0.00104	6430571L13Rik	3.71	0.00351	AW112010	0.55	0.00104
Abi2	0.58	0.00194	8430427H17Rik	0.57	0.0419	Aacs	0.53	0.00698
Abi3	2.23	0.00104	9230110C19Rik	1.18	0.015	Aaed1	-0.57	0.0144
Ablim2	-1.65	0.00194	9430020K01Rik	1.6	0.00104	Abca1	0.65	0.00194
Accs	0.86	0.00104	A430078G23Rik	-0.91	0.00104	Abca3	-0.51	0.0101
Acot11	0.37	0.0457	A430107P09Rik	0.87	0.0331	Abcb1a	-0.75	0.00104
Acoxl	-2.15	0.0106	A630001G21Rik	-0.55	0.00886	Abcb1b	-0.77	0.00104
Acsbg1	0.77	0.00104	A730043L09Rik	2	0.00351	Abcb4	0.98	0.021
Acsl4	-0.42	0.00698	A830080D01Rik	0.66	0.00276	Abcg3	-0.59	0.00194
Actr1b	0.38	0.048	A930024E05Rik	-0.79	0.00194	Abhd15	0.87	0.00104
Adam19	1.26	0.00104	AA467197	1.12	0.00104	Abi3	2.02	0.00104
Adamts14	-1.25	0.00104	Aacs	0.63	0.00104	Ablim2	-1.2	0.00104
Adamts6	1.46	0.00104	Aaed1	-0.5	0.0388	Accs	0.71	0.00104
Adap1	-0.45	0.0347	AB124611	-0.38	0.0331	Ace	2.9	0.00104
Add1	-0.36	0.0419	Abcb1a	-0.67	0.00104	Acoxl	-1.14	0.0106
Adora2a	-0.5	0.00761	Abcb1b	-0.4	0.0284	Acpp	0.82	0.00104
Adora3	0.8	0.0306	Abcb4	0.96	0.0288	Acsbg1	0.57	0.00104
Adssl1	0.65	0.0454	Abcb9	0.55	0.00194	Acsl4	-0.56	0.00104
Aen	0.95	0.00104	Abcg1	-0.4	0.0388	Actr1b	0.53	0.00276
Aff3	-0.46	0.00761	Abhd15	0.48	0.0351	Acvr1b	0.69	0.00104
Agap1	3.56	0.00104	Abi2	0.59	0.00104	Adam19	1.39	0.00104
Agpat9	-2.36	0.00276	Abi3	2.08	0.00104	Adam8	-0.39	0.0219
Aim1	-0.51	0.00104	Ablim2	1.2	0.00351	Adamts10	0.38	0.0367
Aim2	0.86	0.00104	Acadsb	0.56	0.00424	Adamts14	-1.08	0.00104
Alox5ap	-2.56	0.0224	Acat2	0.49	0.0279	Adamts6	1.3	0.00104
Alox8	-1.65	0.00104	Acbd6	0.67	0.00104	Adarb1	0.77	0.00194
Als2	0.61	0.00194	Accs	0.76	0.00104	Adck3	-0.69	0.0112
Ankrd50	0.76	0.00104	Acp2	0.63	0.0487	Adcy5	4.63	0.00104
Ano10	-0.59	0.00194	Acpp	0.68	0.00194	Adora2a	-0.43	0.0355
Anp32a	0.42	0.0117	Acsbg1	0.92	0.00104	Adora3	1.05	0.00104
Anxa1	-1.12	0.00104	Acsf2	0.72	0.00104	Aen	0.89	0.00104
Anxa2	-0.93	0.00104	Acsl3	1.03	0.00104	Aff3	-0.53	0.00822
Apobr	-0.81	0.00104	Actn1	-0.66	0.00104	Agap1	2.96	0.00104
Apol7e	0.56	0.00104	Acvrl1	1.55	0.00104	Agpat9	-1.21	0.00565
Aqp3	1.43	0.00104	Adam19	1.27	0.00104	Ahdc1	0.54	0.00424
Aqp9	-1.02	0.00104	Adamts14	-0.84	0.00104	Ahr	1.12	0.0129
Arap2	-0.75	0.00104	Adamts6	1.44	0.00104	Aim2	0.72	0.00104
Arhgap11a	-0.47	0.00698	Adarb1	1.15	0.00104	Alox5ap	-1.34	0.0331
Arhgap18	-0.44	0.0139	Adat1	-0.62	0.0297	Alox8	-1.11	0.00424
Arhgap26	-0.44	0.00565	Adcy5	5.11	0.00104	Als2	0.51	0.0129
Arhgap39	1.8	0.00104	Adora2a	-0.55	0.00194	Amz1	1.63	0.0112
Arhgef12	0.56	0.00104	Adora3	2.27	0.00104	Ank	0.59	0.00104
Arhgef18	-0.65	0.00104	Adssl1	1.31	0.00104	Ankrd50	0.73	0.00104
Arhgef5	0.61	0.0117	Aen	0.61	0.00104	Anp32a	0.38	0.0243
Arl11	-1.47	0.0399	Aff3	-1.28	0.00104	Anxa1	-0.95	0.00104
Arl4d	-1.68	0.00104	Agap1	3.71	0.00104	Anxa2	-0.73	0.00104
Asap1	-0.84	0.00104	Ahcy	0.54	0.00104	Apbb1ip	-0.38	0.0293
Asf1b	-0.51	0.0461	Ahdc1	0.6	0.00104	Apobr	-0.5	0.00496
Asic3	2.26	0.00104	Ahr	2.13	0.00104	Apol7e	0.9	0.00104
Aspm	-0.47	0.0144	AI504432	-0.54	0.00104	Aqp3	1.84	0.00104
Atad2	0.37	0.0454	Aim2	0.72	0.00104	Aqp9	-0.71	0.00104
Atf6	-0.44	0.0112	Aimp1	0.47	0.00496	Arap2	-0.62	0.00104
Atp10d	-0.46	0.0155	Ak4	1.76	0.00104	Arhgap11a	-0.39	0.0288
Atp6v0a1	1.74	0.00104	Akr1b3	-0.8	0.0497	Arhgap18	-0.58	0.00104
Atp6v1g2	0.63	0.0155	Akt3	0.43	0.0134	Arhgap19	-0.56	0.00496
Atp8b4	-0.56	0.00104	Aldh2	0.79	0.00104	Arhgap26	-0.52	0.00104
Avpi1	-0.83	0.0391	Aldh5a1	0.89	0.0139	Arhgap39	2.01	0.00104
AW112010	0.48	0.00424	Aldoa	1.36	0.00104	Arhgef12	0.63	0.00104
Axin2	-0.88	0.00104	Aldoc	1.66	0.00104	Arhgef18	-0.47	0.00496
B3gnt5	-0.47	0.00886	Alms1	0.82	0.00886	Arl4d	-1.3	0.00104
B4galnt4	1.54	0.00104	Als2	0.5	0.0219	Arrb1	-0.69	0.00104
B4galt5	0.61	0.00104	Amica1	0.46	0.0123	Arrb2	0.52	0.00194
Bach2	-0.53	0.00104	Amz1	1.93	0.00698	Arrdc3	0.48	0.0457
Baiap3	0.53	0.00424	Amz2	0.52	0.0106	Art4	0.62	0.0229
Batf3	0.69	0.00276	Ankrd50	0.99	0.00104	Asap1	-0.81	0.00104
Bbc3	-0.5	0.0166	Ankrd6	1.45	0.00104	Asic3	1.87	0.00565
Bbs9	-1.03	0.00104	Anp32a	0.35	0.0442	Atad5	-0.54	0.021
Bcl6	0.73	0.00496	Anxa1	-0.67	0.00104	Atf4	-0.46	0.00496
Bco2	-1.11	0.0343	Anxa4	0.44	0.0427	Atf6	-0.56	0.00104
Bin2	-0.57	0.00104	Anxa6	-0.41	0.034	Atg9b	-0.77	0.00424
Birc5	-0.71	0.00104	Ap1m1	-0.38	0.038	Atp11b	-0.4	0.0234
Blcap	0.64	0.00822	Apbb1ip	-0.51	0.00104	Atp6v0a1	1.79	0.00104
Bmpr2	0.45	0.0343	Aplp1	1.05	0.00947	Atp6v1g2	0.65	0.0415
Bpgm	0.72	0.00194	Apoa1bp	0.64	0.00351	Atp8b2	0.4	0.021
Bspry	-0.95	0.00276	Apobr	-0.65	0.00104	Atp8b4	-0.69	0.00104
Btg2	-0.48	0.00424	Apol7e	0.75	0.00104	Aurka	-0.5	0.021
Btla	-1.16	0.00104	Aqp3	1.72	0.00104	Aurkb	-0.5	0.0117
Bub1b	-0.43	0.0347	Arap2	-0.48	0.00424	Axin2	-0.64	0.0123
Bzw2	-0.48	0.0112	Arap3	0.79	0.00104	B3gnt8	1.61	0.0123
C030034L19Rik	-0.47	0.0139	Arhgap1	-0.38	0.0331	B4galnt2	1.64	0.00104
C330027C09Rik	-0.43	0.0422	Arhgap10	-0.56	0.0293	B4galnt4	1.2	0.00104
Cables1	-0.99	0.00194	Arhgap21	0.39	0.0434	B4galt5	0.68	0.00104
Cacnb3	-0.52	0.0399	Arhgap26	-0.59	0.00104	B4galt7	0.5	0.0101
Calcrl	-0.46	0.0196	Arhgap39	2	0.00104	BC005561	0.61	0.034
Camk2b	-0.73	0.00424	Arhgap4	-0.51	0.00104	BC021614	0.41	0.0396
Camkk1	0.94	0.0181	Arhgdig	1.81	0.00632	BC147527	-0.66	0.0186
Camsap2	0.51	0.0134	Arhgef10	0.63	0.0319	Bace2	-1.9	0.00424
Car2	2.78	0.00104	Arhgef12	0.39	0.0306	Bach2	-0.62	0.00104
Car5b	-0.6	0.0248	Arhgef18	-1.05	0.00104	Baiap3	0.49	0.00424
Casc5	-0.47	0.0442	Arhgef5	0.83	0.00104	Bank1	1.65	0.00424
Cass4	-0.82	0.00104	Arid5a	0.42	0.00822	Bard1	-0.72	0.00104
Cav2	-1.08	0.0234	Arl4d	-2.18	0.00104	Batf	-0.61	0.00698
Ccdc112	1.28	0.0419	Arl5c	-0.47	0.0176	Batf3	0.52	0.045
Ccl1	2.44	0.00698	Armcx6	1.17	0.00496	Bbs9	-0.94	0.00104
Ccna2	-0.57	0.0205	Arntl2	1.27	0.0438	Bcat1	-0.69	0.0134
Ccnb2	-0.57	0.00351	Arrdc4	1.13	0.00886	Bin2	-0.46	0.00565
Ccnf	-0.55	0.0139	Arsb	0.67	0.00104	Birc5	-0.49	0.0176
Ccni	0.38	0.0367	Art2b	-1.58	0.00194	Blcap	0.77	0.00104
Ccr1	-1.42	0.00104	As3mt	0.78	0.0438	Bnip3	-0.47	0.0186
Ccr2	-1.8	0.00104	Asah1	0.4	0.048	Bpgm	0.76	0.00194
Ccr5	-0.62	0.00104	Asap1	-1.07	0.00104	Btg1	0.43	0.0181
Ccr8	1.63	0.0117	Asic3	1.75	0.00698	Btla	-1.31	0.00104
Ccrl2	-1.2	0.0335	Atm	-0.36	0.048	Bub1b	-0.41	0.0238
Ccrn4l	0.79	0.00104	Atn1	0.45	0.0186	Bzrap1	-0.56	0.00276
Cd101	0.95	0.00104	Atp13a2	0.48	0.00632	Bzw2	-0.63	0.00104
Cd160	0.55	0.00104	Atp2b4	0.4	0.0171	C1qtnf6	0.63	0.031
Cd163l1	-0.66	0.00886	Atp6v0a1	2.22	0.00104	Cables1	-0.74	0.00104
Cd1d1	0.48	0.016	Atp6v0d2	-1.06	0.00104	Cacnb3	-0.64	0.00104
Cd2	-0.4	0.0215	Atp8b4	-0.41	0.0166	Calcrl	-0.48	0.0229
Cd244	0.62	0.036	Atxn10	0.65	0.00104	Camk2n1	0.65	0.00104
Cd27	-0.52	0.016	AW112010	0.67	0.00104	Camk4	-0.46	0.00424
Cd28	-0.37	0.038	Axin2	-1.2	0.00104	Camkk1	1.01	0.00424
Cd2bp2	0.38	0.0302	B3gnt8	1.36	0.0355	Camsap2	0.76	0.00104
Cd33	3.17	0.00104	B4galnt1	-0.76	0.00104	Car2	2.64	0.00104
Cd44	-0.48	0.00565	B4galnt2	1.69	0.00424	Car5b	-0.61	0.00886
Cd47	-0.38	0.0257	B4galnt4	1.61	0.00104	Cars	-0.79	0.00104
Cd5	-0.43	0.0129	B4galt5	0.55	0.00104	Cass4	-1.02	0.00104
Cd53	-0.72	0.00104	Bach2	-0.5	0.00194	Cav2	-0.96	0.00276
Cd83	1.29	0.0181	Baiap3	0.74	0.00104	Ccdc23	0.67	0.00194
Cd84	-0.38	0.0327	Bank1	1.49	0.00351	Ccl5	-0.48	0.0112
Cd8a	0.45	0.0129	Bbs9	-0.77	0.00104	Ccna2	-0.51	0.00947
Cd9	-0.64	0.00424	Bcl2	0.39	0.027	Ccnb1	-0.41	0.0343
Cd93	-0.53	0.00822	Bcl3	0.9	0.00104	Ccr1	-1.22	0.00104
Cd96	0.79	0.00104	Bcl6	0.65	0.0134	Ccr2	-1.18	0.00104
Cd97	-0.99	0.00104	Bhlhe40	0.63	0.00104	Ccr4	-0.67	0.00424
Cdc25b	-0.91	0.00104	Bin2	-0.75	0.00104	Ccr5	-0.41	0.0186
Cdc42bpg	0.52	0.0288	Blcap	0.58	0.0155	Ccrl2	-1.61	0.00104
Cdca3	-0.58	0.00698	Bmf	0.53	0.00424	Cd101	1.15	0.00104
Cdca8	-0.52	0.0266	Bmpr2	0.6	0.00276	Cd160	1.16	0.00104
Cdh1	6.39	0.00104	Bpgm	0.6	0.0112	Cd1d1	0.49	0.0205
Cdk1	-0.63	0.00194	Brpf3	-0.53	0.0117	Cd226	0.4	0.0297
Celsr1	0.52	0.00104	Bst1	0.94	0.00351	Cd244	1.06	0.00104
Cenpa	-0.58	0.00276	Btd	0.46	0.0494	Cd27	-0.54	0.0171
Cenpf	-0.55	0.00104	Btf3l4	0.59	0.0112	Cd33	3.26	0.00565
Cerk	0.66	0.00104	Btg2	-0.44	0.0106	Cd40lg	-1.25	0.00351
Cers6	0.8	0.00276	Btla	-0.96	0.00104	Cd44	-0.5	0.00194
Chn2	1.75	0.00351	Bub1	0.49	0.0355	Cd47	-0.38	0.0355
Chst10	-0.47	0.0205	Bzrap1	1.53	0.00104	Cd5	-0.48	0.00496
Chst12	0.63	0.00104	C030034L19Rik	-1.16	0.00104	Cd53	-0.82	0.00104
Cish	1.75	0.00104	C030039L03Rik	1.27	0.00104	Cd68	-1	0.00351
Cited2	-0.47	0.0171	C1qtnf6	1.08	0.00104	Cd69	-0.47	0.0372
Ckap2	-0.57	0.0144	C920025E04Rik	0.48	0.0238	Cd74	-1.5	0.00104
Ckap2l	-0.51	0.0196	Cables1	0.6	0.021	Cd81	-1.1	0.0134
Clec12a	1.49	0.00104	Cacna2d4	-1.2	0.0275	Cd83	1.38	0.0101
Clstn1	0.47	0.0186	Calcrl	-0.46	0.0234	Cd84	-0.48	0.00565
Cmpk2	-1.19	0.00104	Camk2b	-0.57	0.0243	Cd86	1.25	0.00351
Col23a1	-0.81	0.0364	Camk2n1	1.04	0.00104	Cd8a	0.67	0.00104
Coro2a	1.48	0.00104	Camkk1	1.37	0.00104	Cd93	-0.42	0.0306
Coro7	-0.66	0.00104	Camsap2	0.57	0.00104	Cd96	1	0.00104
Cotl1	0.6	0.00104	Capg	0.68	0.00104	Cd97	-0.72	0.00104
Cpa3	-2.97	0.00104	Capn5	0.87	0.00104	Cdc14a	0.51	0.00632
Cpd	2.78	0.00104	Car12	-0.61	0.0355	Cdc25b	-0.81	0.00276
Crim1	-0.47	0.0465	Car2	2.64	0.00104	Cdc45	-0.65	0.0112
Crip1	-0.43	0.00947	Car9	1.01	0.0335	Cdca3	-0.5	0.0112
Crmp1	-0.64	0.00351	Cbx7	-0.39	0.0306	Cdca8	-0.53	0.0106
Csf1	-2.39	0.00104	Ccdc112	1.68	0.00565	Cdh1	5.41	0.00104
Csgalnact1	1.11	0.00104	Ccdc115	-0.48	0.0372	Cdk1	-0.55	0.00424
Ctla4	-0.37	0.031	Ccdc122	1.44	0.0139	Cdk14	-1.43	0.00351
Ctnnal1	1.53	0.00104	Ccdc90b	0.77	0.0391	Cdkn1a	-0.46	0.0297
Ctnnb1	0.49	0.00351	Ccl5	-0.95	0.00104	Cdkn2a	-2.25	0.00565
Ctss	1.04	0.00104	Ccm2	-0.53	0.00104	Celf5	-1.07	0.00104
Ctsw	0.71	0.00104	Ccni	0.73	0.00104	Cenpa	-0.51	0.00424
Cwc15	-0.41	0.016	Ccr2	-1.16	0.00104	Cep164	-0.48	0.0139
Cx3cr1	1.87	0.00104	Ccr5	-0.62	0.00104	Cerk	0.56	0.00104
Cxcr3	-0.43	0.0112	Ccr7	-0.52	0.00104	Cers6	0.7	0.021
Cyb561	1.9	0.00104	Cd101	1.21	0.00104	Chn2	1.28	0.021
Cyb5r4	-0.45	0.00276	Cd160	0.63	0.00104	Chst12	0.69	0.00104
D3Ertd254e	0.83	0.00104	Cd2	-0.39	0.0234	Chst15	-0.89	0.016
D430042O09Rik	0.94	0.00104	Cd244	1.73	0.00104	Cish	1.22	0.00104
D630039A03Rik	-0.59	0.0101	Cd27	-0.84	0.00104	Cit	-0.45	0.0487
D8Ertd82e	1.45	0.00104	Cd320	0.82	0.0112	Cited4	2.3	0.00822
Dap	-0.44	0.00565	Cd33	2.44	0.00496	Ckap2	-0.44	0.0491
Dapk2	0.93	0.00104	Cd38	1.2	0.00104	Ckap2l	-0.41	0.0415
Dapl1	-1.92	0.00104	Cd3g	0.45	0.0144	Clec12a	0.72	0.00104
Ddx28	-0.5	0.0196	Cd40lg	-1.23	0.00496	Clnk	1.79	0.00104
Dennd3	0.54	0.00424	Cd5	-0.81	0.00104	Clspn	-0.47	0.0229
Dennd5a	-0.55	0.00104	Cd6	-0.55	0.00104	Clstn1	0.53	0.00698
Depdc1b	-0.95	0.00104	Cd7	0.6	0.00104	Cmpk2	-0.73	0.00276
Dgkh	-0.66	0.0215	Cd81	1.26	0.0403	Coprs	1.58	0.0155
Disc1	-0.84	0.036	Cd83	1.44	0.00761	Coro2a	0.84	0.00104
Dlk1	3.1	0.00104	Cd84	-0.65	0.00104	Coro7	-0.57	0.00104
Dnah8	-0.4	0.0262	Cd86	1.25	0.00424	Cotl1	0.78	0.00104
Dnajc27	-1.51	0.00104	Cd96	0.94	0.00104	Cpa3	-2.88	0.00104
Dnajc9	0.4	0.0257	Cd97	-0.68	0.00104	Cpd	3.01	0.00104
Dok2	-0.9	0.00104	Cdc14a	0.87	0.00104	Cpeb2	0.9	0.00104
Dok3	1.69	0.0134	Cdc25b	-0.55	0.0483	Creg1	0.6	0.0106
Dpp9	0.45	0.00698	Cdc42ep3	-0.5	0.015	Crim1	-0.7	0.00496
Dstyk	0.68	0.00632	Cdh1	6.11	0.00104	Csf1	-2.27	0.00104
Dtx4	1.37	0.00104	Cdk6	0.69	0.00104	Csgalnact1	1.06	0.00104
Dus2	-0.48	0.0497	Cdkn1b	-0.4	0.0224	Cst3	0.41	0.0229
Dusp2	1.02	0.00104	Cenpe	0.6	0.00104	Ctla2a	0.94	0.00104
Dusp3	-0.74	0.00276	Cenpp	1.28	0.00104	Ctla2b	0.62	0.00104
Dusp5	-0.72	0.0171	Cenpw	0.71	0.0396	Ctnnal1	2.01	0.00104
Dusp7	-1.34	0.00104	Cep164	-0.47	0.0155	Ctnnb1	0.39	0.0327
E2f2	-0.51	0.00194	Cep55	0.53	0.00698	Ctss	1.16	0.00104
Ect2	-0.48	0.0422	Cep76	0.46	0.0367	Ctsw	0.86	0.00104
Edaradd	-1.42	0.00104	Cerk	0.84	0.00104	Cx3cr1	2.52	0.00104
Eef2k	0.77	0.00104	Cers6	0.58	0.045	Cxcr5	0.85	0.0275
Efhd2	-0.41	0.015	Cetn4	1.34	0.00424	Cyb561	2.19	0.00104
Egln3	0.49	0.00698	Chchd5	0.63	0.0257	Cyb5r4	-0.37	0.0347
Egr1	1.05	0.00104	Chd3	-0.4	0.0219	Cyp2s1	-0.7	0.00104
Egr2	0.96	0.00565	Chn2	1.53	0.00822	D3Ertd254e	0.61	0.0288
Egr3	1.06	0.00104	Chp1	0.44	0.00822	D430042O09Rik	0.95	0.00104
Ehd1	0.52	0.00351	Chst10	-0.44	0.0297	D630039A03Rik	-0.74	0.00104
Ehd3	-0.88	0.00104	Chst12	0.94	0.00104	D8Ertd82e	1.5	0.00104
Eif2ak3	-0.4	0.0343	Chsy1	0.4	0.0144	Dapk2	0.81	0.00104
Emid1	3.21	0.00104	Cish	2.16	0.00104	Dapl1	-1.67	0.00194
Emilin2	-0.54	0.00276	Ckap4	1.11	0.0473	Dcaf15	-0.37	0.0438
Emp1	-0.47	0.00496	Clec12a	2.4	0.00104	Dcun1d3	-0.46	0.0191
Entpd1	0.57	0.0186	Clec2d	-0.6	0.00104	Ddx28	-0.46	0.0335
Epas1	-0.9	0.0112	Clec2l	2.51	0.0335	Dennd3	0.45	0.0252
Epb4.1l2	1.29	0.00104	Clip2	0.62	0.0262	Dennd4a	-0.48	0.00496
Epsti1	-0.65	0.00104	Clip3	1.36	0.0144	Dennd5a	-0.7	0.00104
Ercc6	0.39	0.036	Cln3	-0.54	0.00276	Depdc1a	-0.5	0.038
Ermn	1.31	0.00104	Clnk	2.95	0.00194	Dgat1	-0.85	0.00104
Ermp1	0.41	0.0144	Cmip	0.39	0.0205	Dhrs11	0.52	0.0186
Esm1	1.01	0.00104	Cmpk2	-1.02	0.00104	Dkkl1	-0.55	0.00351
Ets1	-0.4	0.0284	Cmtm7	0.54	0.00104	Dlk1	2.85	0.00104
Ets2	-0.7	0.0343	Col18a1	3.11	0.00104	Dnah8	-0.44	0.0101
Evpl	1.43	0.00104	Coprs	1.71	0.0123	Dnajc27	-1.79	0.00104
Exoc3l	1.49	0.00104	Cops2	0.46	0.00698	Dnph1	-1.24	0.038
Exosc4	0.47	0.0442	Cops4	0.52	0.00565	Dock5	0.59	0.00104
Extl3	0.53	0.00104	Coro2a	1.76	0.00104	Dok2	-0.77	0.00104
F2r	0.72	0.00104	Coro7	-0.55	0.00194	Dok3	1.95	0.0224
F2rl3	-0.85	0.00822	Cotl1	0.62	0.00104	Dpp9	0.59	0.00104
Fam101b	1.25	0.00104	Cox10	-0.5	0.0275	Dse	-0.54	0.016
Fam102a	-0.35	0.0497	Cox6b2	1.2	0.0166	Dtx4	1.66	0.00104
Fam102b	-0.41	0.0319	Cpa3	-2.31	0.00104	Dus2	-0.5	0.0497
Fam111a	-0.62	0.00104	Cpd	3.22	0.00104	Dusp2	1.11	0.00104
Fam124b	0.74	0.0372	Cpeb2	1.01	0.00104	Dusp22	-0.5	0.0457
Fam149b	0.41	0.0457	Creg1	0.52	0.0343	Dusp3	-0.64	0.00104
Fam160a2	-0.57	0.00104	Crim1	-0.57	0.0238	Dusp6	-0.49	0.034
Fam161a	1.06	0.0166	Crlf2	0.57	0.00276	Dusp7	-1.29	0.00104
Fam20a	0.63	0.00496	Crlf3	-0.4	0.0176	Dzip1	-0.52	0.0144
Fam214b	0.94	0.00104	Cryz	0.88	0.0129	E2f2	-0.43	0.00424
Fam26f	-0.84	0.00496	Csf1	-2.3	0.00104	E2f7	-0.74	0.0243
Fam3c	0.5	0.00351	Csgalnact1	1.64	0.00104	Ect2	-0.64	0.00104
Fam46a	0.49	0.00276	Csrp2	1.79	0.00104	Edaradd	-1.22	0.00104
Fam49a	-0.52	0.00194	Cst3	1.01	0.00104	Edem2	0.37	0.0461
Fam64a	-0.81	0.00104	Ctdp1	-0.4	0.0497	Eef2k	0.71	0.00104
Fam65b	-0.63	0.00104	Ctla2a	1.21	0.00104	Egln3	0.56	0.00104
Fam78b	-1.18	0.0106	Ctla2b	0.6	0.00104	Egr1	1.05	0.00104
Fasl	0.43	0.0181	Ctla4	0.4	0.0181	Egr3	0.82	0.0422
Fbxo25	0.49	0.0257	Ctnnal1	1.89	0.00104	Ehd1	0.39	0.0327
Fchsd2	0.39	0.027	Ctss	1.16	0.00104	Ehd3	-0.85	0.00104
Fgf13	-0.54	0.0461	Ctsw	0.53	0.00104	Eif2ak3	-0.42	0.0186
Fgfr1	1.2	0.00104	Cux1	0.84	0.00104	Eif4ebp1	-0.68	0.00104
Filip1	-1.3	0.00276	Cx3cr1	1.8	0.00104	Eif5a2	0.75	0.00104
Fmnl3	1.3	0.00104	Cxcr3	-0.67	0.00104	Elmsan1	0.41	0.0166
Fndc3a	1.05	0.00104	Cxcr4	1	0.00104	Elovl5	-0.41	0.0139
Foxred2	0.91	0.00104	Cyb561	2.52	0.00104	Emb	-0.39	0.0399
Frmd4b	0.72	0.0155	Cyb5rl	-0.96	0.0434	Emid1	3.68	0.00104
Frmd6	0.7	0.00104	Cyp51	1.09	0.00104	Emilin2	-0.42	0.0248
Fuca2	0.5	0.00565	Cyth1	-0.37	0.0438	Endod1	0.38	0.0367
Fut8	0.57	0.00104	D3Ertd254e	0.78	0.00194	Entpd1	0.65	0.00194
Gab3	-0.52	0.0234	D430042O09Rik	0.76	0.00104	Eogt	0.46	0.0355
Gabarapl2	-0.42	0.0205	D8Ertd82e	1.87	0.00104	Epb4.1l2	1.05	0.00104
Gadd45g	-1.05	0.0319	Dab2ip	1.32	0.00104	Eps8	-0.87	0.0446
Galm	1.03	0.00104	Dap	0.46	0.00424	Epsti1	-0.76	0.00104
Galnt3	-0.63	0.00104	Dapk1	0.66	0.0306	Erc1	0.57	0.00822
Galnt4	-0.53	0.036	Dapk2	0.86	0.00104	Ercc6	0.41	0.0196
Gas7	0.7	0.0106	Dapl1	-2.54	0.00104	Ermn	0.69	0.0166
Gata3	-0.92	0.00104	Dbn1	1.87	0.00351	Ermp1	0.37	0.0465
Gclm	0.81	0.00104	Dcaf15	-0.43	0.0139	Esm1	0.98	0.00104
Gcnt1	0.83	0.00424	Dcun1d3	-0.42	0.0327	Esr1	-0.95	0.0469
Gcnt2	-0.89	0.00194	Ddit4	0.62	0.00104	Ets1	-0.53	0.00194
Gcnt4	1.09	0.00104	Ddn	1.71	0.00194	Ets2	-0.81	0.00698
Gdpd5	0.7	0.00496	Ddx26b	-0.44	0.0266	Evi5	0.77	0.0431
Gfi1	0.39	0.0399	Ddx28	-0.56	0.00276	Evpl	0.94	0.00565
Gfod1	0.55	0.00632	Ddx60	-0.92	0.00194	Exoc3l	1.62	0.00104
Ggt1	-0.97	0.00104	Dennd3	0.85	0.00104	Exosc4	0.52	0.0252
Gimap3	-0.45	0.0144	Dennd4c	-0.43	0.0139	Extl3	0.68	0.00104
Gimap6	-0.54	0.00104	Deptor	1.3	0.00104	F2r	0.66	0.00104
Gimap7	-0.62	0.00104	Dgat1	1.07	0.00104	Fam101b	0.96	0.00104
Glipr2	-0.41	0.0201	Dgkz	-0.46	0.00496	Fam102a	-0.45	0.00104
Glrx	0.41	0.0191	Dhcr24	0.84	0.00104	Fam111a	-0.61	0.00104
Gm12185	0.55	0.00632	Dhrs11	0.66	0.00424	Fam117b	-0.45	0.00886
Gm14085	-0.72	0.00496	Dkkl1	0.56	0.00947	Fam124b	1.1	0.00104
Gm14446	-0.96	0.00104	Dlgap5	0.44	0.0476	Fam149b	0.45	0.0403
Gm17745	-0.75	0.0275	Dlk1	3.91	0.00104	Fam160a2	-0.67	0.00104
Gm5538	-1.04	0.00276	Dmwd	0.98	0.00276	Fam183b	-0.71	0.0376
Gm6307	-2.02	0.00698	Dnah8	-0.5	0.00565	Fam214b	1.03	0.00104
Gm8369	-0.68	0.00565	Dnajb13	0.86	0.0215	Fam26f	-0.8	0.0106
Gmfg	-0.39	0.0171	Dnajc27	-1.94	0.00104	Fam46a	0.4	0.0224
Gna12	1.32	0.00104	Dnal1	1.07	0.00761	Fam49a	-0.59	0.00104
Gna15	-1.03	0.00104	Dnm1	1.65	0.00104	Fam65b	-0.53	0.00104
Gne	0.46	0.0229	Dnm3	1.33	0.00632	Fam78a	0.38	0.0343
Gngt2	1.35	0.00104	Dock6	1.13	0.00104	Fancd2	-0.55	0.0411
Golim4	0.79	0.00104	Dok2	-1.04	0.00104	Fbxo25	0.67	0.00424
Golm1	0.75	0.00104	Dok3	1.55	0.027	Fbxo32	0.45	0.0275
Gp49a	-1.32	0.00104	Dse	-0.58	0.00761	Fchsd2	0.49	0.00276
Gpaa1	1.11	0.00104	Dtx1	-0.7	0.0473	Ffar2	-2.3	0.00104
Gpbp1l1	0.46	0.00822	Dtx4	1.56	0.00104	Fgfr1	0.77	0.00104
Gpnmb	-2.27	0.00104	Dus2	-0.52	0.034	Fignl1	-0.53	0.0347
Gpr132	-0.55	0.00104	Dusp2	0.89	0.00104	Filip1	-1.15	0.00194
Gpr137b-ps	-1.17	0.00104	Dusp4	1.29	0.0139	Fmnl3	1.22	0.00104
Gpr146	-0.58	0.00104	Dusp7	-1.29	0.00104	Fndc3a	0.97	0.00104
Gpr171	-0.39	0.0419	Dync2h1	0.62	0.00424	Fosl2	-0.57	0.00276
Gpr34	0.97	0.00104	Dynlt3	0.55	0.00424	Foxm1	-0.52	0.00104
Gpr56	4.83	0.00104	Dyx1c1	0.94	0.00565	Foxred2	1.01	0.00104
Gpr68	0.75	0.00104	Dzip1	-0.46	0.0473	Frmd6	1.02	0.00104
Gprin3	0.49	0.00496	Ebi3	0.64	0.0302	Fryl	0.38	0.027
Gpsm2	-0.95	0.0483	Ece1	0.63	0.00104	Fuca2	0.47	0.00194
Gramd1a	0.54	0.00104	Ecm1	1.27	0.00104	Fut8	0.72	0.00104
Gramd3	-0.55	0.00104	Edaradd	-0.79	0.00194	Gab3	-0.56	0.0297
Gramd4	-0.58	0.00104	Edem2	0.4	0.0327	Gadd45g	-0.91	0.0229
Grap	-0.47	0.00276	Eef2k	0.8	0.00104	Galm	1.18	0.00104
Grasp	-1.04	0.0144	Efhd2	-0.53	0.00104	Galr3	1.63	0.0343
Grina	1.22	0.00104	Egfl7	1.5	0.0181	Gas7	0.86	0.00194
Grtp1	-1.2	0.027	Egln3	0.38	0.0454	Gata3	-0.64	0.00104
Gsg2	2.64	0.00104	Egr2	-1.36	0.00565	Gbe1	-0.58	0.00104
Gtf2ird1	0.95	0.00104	Egr3	-1.07	0.00104	Gbp11	-0.61	0.0117
Gtf3c1	0.63	0.00104	Ehd1	0.92	0.00104	Gbp2	-0.36	0.0411
Gtpbp1	0.36	0.0461	Ehd3	-1.37	0.00104	Gbp7	-0.39	0.0275
Gucy2e	-0.9	0.00104	Eif2ak2	0.4	0.0351	Gclm	0.79	0.00104
Gxylt1	-0.46	0.0171	Eif2s2	0.6	0.00104	Gcm2	-1.43	0.00761
Gyg	-0.47	0.0112	Eif5a2	0.54	0.0117	Gcnt1	1.42	0.00104
Gzmb	-1.71	0.00104	Elk4	-0.5	0.00424	Gcnt4	0.79	0.00886
Gzmc	-1.13	0.00104	Ell2	0.57	0.00104	Gdpd5	0.85	0.00104
Gzmd	-2.37	0.00104	Elmo1	-0.46	0.00565	Gem	-0.73	0.0229
Gzme	-2.18	0.00104	Emid1	4.07	0.00104	Gfi1	0.47	0.00351
Gzmf	-1.94	0.00104	Endod1	0.45	0.00761	Gfod1	0.62	0.00496
Gzmg	-2.05	0.00104	Endou	2.3	0.00104	Gimap6	-0.53	0.00104
H2-M5	1.77	0.031	Eno1,Eno1b	0.86	0.00104	Gimap7	-0.58	0.00104
H2-Ob	-1.09	0.00104	Entpd1	1.68	0.00104	Gja5	3.77	0.00104
H2afx	-0.47	0.0262	Eogt	0.47	0.0314	Glrx	0.36	0.048
H2afz	-0.42	0.0134	Epb4.1l2	1.28	0.00104	Gm12070	-0.45	0.0288
H6pd	0.55	0.00104	Ephx1	-1.12	0.00194	Gm12504	4.82	0.0171
Hdgfrp3	-0.46	0.0391	Epsti1	-0.64	0.00104	Gm14446	-0.78	0.00104
Heatr2	-0.59	0.00351	Erc1	0.65	0.00194	Gm16386	0.84	0.0279
Heatr5a	-0.55	0.00194	Ergic1	0.73	0.00104	Gm17745	-0.65	0.0166
Hemgn	-1.84	0.00104	Ergic3	0.51	0.00276	Gm5547	0.62	0.0431
Hemk1	0.87	0.00632	Erich1	-0.66	0.0238	Gm6307	-1.42	0.0419
Hif1a	-0.78	0.00104	Ermn	1.92	0.00104	Gm8369	-0.96	0.00104
Hmgb2	-0.59	0.00104	Ermp1	0.39	0.0243	Gna12	1.53	0.00104
Hmmr	-0.63	0.00104	Esm1	2	0.00104	Gna15	-0.67	0.00104
Hnrnpll	1.04	0.00104	Etfa	0.44	0.0224	Gne	0.53	0.0112
Hopx	-1.25	0.00104	Ets1	-0.78	0.00104	Gngt2	1.3	0.00104
Hpgds	1.56	0.00104	Etv6	-0.47	0.0106	Golim4	0.81	0.00104
Hrh2	-0.58	0.0314	Eva1b	0.61	0.00351	Golm1	1.07	0.00104
Hs3st3b1	-0.89	0.00104	Evi2b	-0.55	0.0101	Gp49a	-1.64	0.00104
Hsd11b1	-0.95	0.00104	Evi5	0.75	0.0438	Gpaa1	1	0.00104
Hsf2bp	2.28	0.00698	Evpl	1.56	0.00104	Gpbp1l1	0.45	0.0112
Hsh2d	-0.63	0.00886	Exoc3l	2.05	0.00104	Gpc1	-0.74	0.00104
Htra3	1.78	0.0117	Extl3	1.05	0.00104	Gpnmb	-1.77	0.00104
Ica1l	-1.33	0.00424	Eya2	-0.39	0.0487	Gpr132	-0.46	0.00351
Id2	-0.53	0.00104	F2r	0.72	0.00104	Gpr137b	-2.16	0.00822
Idh2	0.54	0.00424	Fads2	1.51	0.00104	Gpr137b-ps	-1.24	0.00104
Ier2	-0.4	0.0476	Fah	0.65	0.0415	Gpr146	-0.45	0.0144
Ier3	-0.7	0.00104	Fam101b	0.79	0.00276	Gpr34	0.86	0.00104
Ifi203	-0.46	0.00276	Fam102a	-0.7	0.00104	Gpr55	-0.8	0.0367
Ifng	1.54	0.00104	Fam102b	0.38	0.0491	Gpr56	3.05	0.00104
Ifngr1	-0.69	0.00104	Fam111a	-0.6	0.00104	Gpr68	0.75	0.00104
Ifrd1	-0.48	0.0117	Fam124b	0.96	0.00424	Gprin3	0.63	0.00104
Igf1r	-0.5	0.0144	Fam160a2	-0.86	0.00104	Gpsm2	-0.95	0.027
Igfbp4	0.76	0.00104	Fam169b	-0.43	0.00947	Gpt2	-1	0.00761
Igflr1	1.67	0.00104	Fam183b	3.66	0.00104	Gramd1a	0.44	0.0129
Igsf5	-1.37	0.00104	Fam189b	-0.55	0.00104	Gramd3	-0.64	0.00104
Iigp1	0.59	0.0106	Fam20a	1.83	0.00104	Gramd4	-0.39	0.0219
Ikzf3	0.59	0.00104	Fam213a	0.67	0.00761	Grap	-0.44	0.00886
Ikzf4	1.48	0.00104	Fam214b	0.94	0.00104	Grina	1.01	0.00104
Il10ra	-0.37	0.0446	Fam26f	-0.67	0.0391	Grtp1	-1.32	0.038
Il10rb	-0.37	0.0491	Fam46a	0.66	0.00104	Gsg2	2.05	0.00104
Il18r1	-0.66	0.00104	Fam49a	-0.63	0.00104	Gtf2ird1	0.56	0.0196
Il18rap	-1.21	0.00104	Fam53b	-0.6	0.00104	Gtf3c1	0.47	0.00351
Il4ra	-1.03	0.00104	Fam65b	-0.69	0.00104	Gyg	-0.6	0.00104
Inf2	-0.98	0.00104	Fam84b	-0.51	0.0191	Gzmb	-1.39	0.00104
Inpp1	-0.47	0.015	Fam89b	-0.54	0.00632	Gzmc	-0.93	0.00104
Inpp4b	0.76	0.00104	Fbxl5	0.38	0.0407	Gzmd	-1.27	0.00104
Inpp5d	0.45	0.00698	Fbxl8	0.63	0.00194	Gzme	-1.6	0.00104
Inpp5f	0.57	0.00698	Fdps	1.2	0.00104	Gzmf	-1.28	0.00194
Ipcef1	0.59	0.00104	Fgf11	2.01	0.00104	Gzmg	-1.07	0.00104
Iqgap2	-0.47	0.00104	Fgf13	-0.71	0.00947	Gzmk	1.27	0.0215
Iqgap3	-0.79	0.00632	Fgfr1	0.98	0.00104	H2-Aa	-1.37	0.0234
Iqsec1	-0.42	0.0134	Fgl2	0.38	0.0372	H2-Ab1	-0.6	0.00761
Irf2bpl	0.76	0.00104	Flywch2	1.57	0.031	H2-M5	2.04	0.00104
Irf4	0.59	0.00104	Fmnl3	1.57	0.00104	H2-Ob	-0.52	0.0219
Irf5	-0.54	0.0331	Fndc3a	1.31	0.00104	H2-Q10	-0.59	0.00947
Irf8	0.88	0.00104	Focad	0.43	0.0262	H6pd	0.69	0.00104
Isg20	2.1	0.00104	Fosl2	-0.44	0.027	Heatr5a	-0.53	0.00104
Itga1	2.37	0.00104	Foxk1	0.38	0.0279	Heatr9	-0.79	0.00886
Itga2	-1.83	0.00104	Foxp1	-0.59	0.00104	Hemgn	-1.5	0.00104
Itga7	-1.1	0.0238	Foxred2	0.81	0.00104	Hemk1	0.71	0.00947
Itgae	3.67	0.00104	Frat2	-0.86	0.00104	Hif1a	-0.85	0.00104
Itgam	-2.69	0.00104	Frmd4b	1.46	0.00104	Hmga1	-0.52	0.0139
Itgax	-0.56	0.00104	Frmd6	1.06	0.00104	Hmgb2	-0.41	0.0171
Itgb3	-1.53	0.00104	Fth1	0.41	0.0134	Hmgn3	1.61	0.0101
Itih5	-1.32	0.00104	Fuca1	0.43	0.0248	Hmmr	-0.46	0.0123
Itpripl2	0.74	0.00104	Fuca2	0.45	0.0117	Hnrnpll	1.22	0.00104
Jdp2	-0.9	0.00761	Fut4	1.15	0.00104	Hopx	-0.74	0.00104
Jup	1.8	0.00104	Fut8	1	0.00104	Hpgds	2.16	0.00104
Kbtbd11	-0.44	0.0101	Fxyd7	1.4	0.00104	Hs3st3b1	-0.51	0.021
Kcnc1	1.17	0.00565	Gab2	1.02	0.00194	Hsd11b1	-0.56	0.0112
Kcnip2	1.88	0.00104	Gab3	-0.94	0.00104	Hsf2bp	2.56	0.00104
Kctd12	-0.68	0.00104	Gabarapl2	-0.48	0.00351	Hsh2d	-0.65	0.00496
Kif11	-0.56	0.00104	Galm	1.49	0.00104	Ica1l	-1.17	0.00276
Kif13a	1.14	0.00104	Galns	0.52	0.0171	Icos	0.41	0.0166
Kif18b	-0.7	0.00276	Galnt4	-0.62	0.0171	Ier3	-0.62	0.00351
Kif1b	0.45	0.0191	Galr3	1.49	0.0376	Ifih1	-0.55	0.0284
Kif2c	-0.65	0.00822	Gapdh	0.94	0.00104	Ifit2	-0.62	0.00194
Kifc1	-0.62	0.00632	Gas2l1	1.45	0.0155	Ifit3	-1.32	0.0275
Kifc3	2.35	0.0302	Gata3	-0.87	0.00104	Ifng	1.75	0.00104
Kit	0.52	0.016	Gatm	1.32	0.00104	Ifngr1	-0.66	0.00104
Klf11	-0.92	0.00496	Gbp11	0.61	0.0388	Ifrd1	-0.48	0.00761
Klf2	-0.74	0.00104	Gclc	-0.45	0.0201	Igf1r	-0.65	0.00104
Klf6	-0.39	0.0284	Gclm	0.55	0.00565	Igf2bp3	-0.57	0.0399
Klhl25	0.51	0.00276	Gcnt1	1.97	0.00104	Igfbp4	0.89	0.00104
Klhl30	2.54	0.00496	Gcnt4	1.51	0.00104	Igflr1	1.77	0.00104
Klra3	-1.31	0.00104	Gdi2	0.6	0.00351	Igj	2.06	0.00104
Klrc1	-0.84	0.00104	Gdpd5	1.1	0.00104	Iglon5	3.61	0.0234
Klri2	-1.33	0.00104	Gfi1	0.52	0.00104	Igsf5	-1.08	0.00104
Klrk1	-0.58	0.00104	Ggct	-0.81	0.00565	Ikbke	-0.41	0.021
Krba1	-1.33	0.00104	Gimap3	-0.61	0.00104	Ikzf2	-0.49	0.00565
L1cam	-1.13	0.00104	Gimap5	-0.46	0.00761	Ikzf3	1.03	0.00104
Lair1	-0.93	0.00104	Gimap6	-0.73	0.00104	Ikzf4	1.17	0.00104
Lasp1	0.45	0.00698	Gimap7	-0.52	0.00276	Il10	3.67	0.00886
Lax1	1.18	0.00104	Gipc3	1.13	0.0201	Il12rb1	-0.4	0.0243
Lbr	-0.4	0.0196	Glb1	0.7	0.00698	Il18r1	-0.57	0.00424
Ldlrad4	2.99	0.00104	Gle1	-0.42	0.0473	Il18rap	-1.04	0.00104
Ldlrap1	0.6	0.00104	Glrx	0.72	0.00104	Il1r2	-0.97	0.0487
Lfng	-0.49	0.00351	Gm12070	0.83	0.00104	Il4ra	-0.91	0.00104
Lgals1	-0.6	0.00104	Gm12185	0.76	0.00104	Ildr1	0.94	0.0306
Lgals3	-0.46	0.0106	Gm13293	1.15	0.0497	Inf2	-0.73	0.00104
Lgals9	0.37	0.0422	Gm14085	-1.64	0.00104	Inpp1	-0.51	0.00947
Lgalsl	0.85	0.00104	Gm14446	-0.78	0.00104	Inpp4b	0.89	0.00104
Lilrb4	-0.96	0.00104	Gm16386	0.97	0.00947	Inpp5d	0.39	0.0201
Litaf	2.4	0.00104	Gm20139	1.17	0.00276	Inpp5f	0.67	0.00104
Lmna	-1.22	0.0347	Gm2a	0.9	0.00104	Ipcef1	0.63	0.00104
Lnpep	0.42	0.0171	Gm4980	-1.5	0.00632	Iqgap3	-0.8	0.00194
Lonrf1	1.19	0.0364	Gm5111	1.76	0.00104	Iqsec1	-0.37	0.0396
Lpcat2	0.79	0.0476	Gm5547	0.66	0.0266	Irak2	-0.67	0.00104
Lrig1	3.82	0.00104	Gm6307	-1.53	0.0257	Irf2bpl	0.89	0.00104
Lrmp	-0.74	0.00104	Gm6455	2.12	0.0106	Irf4	0.79	0.00104
Lrp5	-0.9	0.00104	Gm711	1.24	0.0144	Irf5	-0.66	0.00194
Lrrc32	-0.9	0.00194	Gm8773	2.05	0.0144	Irf6	-1.17	0.0319
Lrrc61	0.48	0.0415	Gna12	1.18	0.00104	Irf8	0.68	0.00104
Lrrc75b	-0.87	0.0275	Gnaz	2.49	0.0129	Iscu	0.64	0.0144
Lrrc8a	-0.53	0.00496	Gngt2	1.86	0.00104	Isg20	1.6	0.00104
Lsr	0.79	0.0234	Gnptab	0.43	0.0144	Itga1	1.95	0.00104
Ltb4r1	-1.75	0.00104	Golim4	0.81	0.00104	Itga2	-0.89	0.00104
Luzp1	0.68	0.0384	Golm1	0.76	0.00104	Itga7	-1.23	0.00104
Ly6c1	-0.67	0.0465	Gp49a	-1.68	0.00104	Itgae	4.39	0.00104
Ly6g5b	0.62	0.0367	Gpaa1	0.94	0.00104	Itgam	-1.97	0.00104
Ly9	-0.6	0.00104	Gpc2	1.31	0.0403	Itgb3	-1.58	0.00104
Lysmd2	0.73	0.0343	Gpd2	0.83	0.00104	Itih5	-1.39	0.00104
Map3k14	0.64	0.00104	Gpi1	0.77	0.00104	Itpripl2	0.8	0.00104
Map6	-1.66	0.0101	Gpr132	-0.59	0.00104	Jdp2	-1.08	0.00194
Map9	1.07	0.00351	Gpr137b-ps	-0.99	0.00104	Jun	0.43	0.0384
Mapk12	-1.34	0.00351	Gpr174	-0.57	0.00104	Jup	0.86	0.0186
Mapk14	-0.37	0.0388	Gpr34	1.26	0.00104	Kcnc1	1.1	0.0171
Mapkapk3	1.05	0.00104	Gpr56	4.78	0.00104	Kcnip2	1.71	0.00104
Marcks	-0.68	0.0101	Gpr68	0.63	0.00104	Kcnq5	-0.66	0.00698
Matk	0.94	0.00104	Gpr97	0.81	0.0134	Kctd12	-0.53	0.00104
Mboat1	-0.66	0.0106	Gprin3	0.39	0.0415	Kif11	-0.5	0.00276
Mcoln2	-0.6	0.00565	Gpsm3	-0.4	0.0224	Kif13a	1.05	0.00104
Mcpt2	Inf	0.00104	Gramd1b	-0.45	0.00698	Kif14	-0.44	0.0465
Med10	0.98	0.00104	Gramd3	-1.05	0.00104	Kif15	-0.54	0.00194
Metrnl	-1.2	0.0106	Gramd4	-0.72	0.00104	Kif18b	-0.55	0.00822
Mgat5	0.68	0.00351	Grap	-0.53	0.00104	Kif1b	0.49	0.00632
Mical3	1.25	0.00276	Grhpr	0.68	0.0129	Kif2a	-0.41	0.0243
Mif4gd	0.67	0.00104	Grina	1.38	0.00104	Kif4	-0.43	0.0331
Mki67	-0.53	0.00104	Grn	0.67	0.00104	Kifc1	-0.46	0.031
Mmp11	2.02	0.00104	Grtp1	-1.76	0.00351	Kifc3	2.83	0.0176
Mov10	-0.44	0.0323	Gsg2	2	0.00104	Klf10	-0.47	0.0117
Mrpl33	-0.44	0.0494	Gstt1	1.23	0.0205	Klf11	-0.71	0.00104
Ms4a4b	-0.64	0.00104	Gtf2ird1	1.57	0.00104	Klhl25	0.46	0.0117
Ms4a4c	-1.82	0.00104	Gtf3c1	0.46	0.00424	Klhl30	3.15	0.00104
Ms4a6b	-0.4	0.0196	Gyg	0.46	0.00886	Klrc1	-0.49	0.00351
Msc	1.2	0.00104	Gzma	1.45	0.00104	Klri2	-0.75	0.00104
Mx1	-1.22	0.00104	Gzmb	0.43	0.0219	Kntc1	-0.51	0.00886
Mxd1	0.53	0.00886	Gzmd	-1.57	0.00104	Krba1	-0.98	0.00104
Myb	-0.57	0.00351	Gzme	-1.62	0.00104	L1cam	-0.79	0.00104
Mycn	-0.92	0.0367	Gzmf	-1.89	0.00104	Lair1	-0.63	0.00632
Myo5a	0.42	0.0117	Gzmg	-1.18	0.00104	Lasp1	0.47	0.00565
Nabp1	-0.75	0.00104	Gzmk	1.93	0.00194	Lat2	0.69	0.00104
Nbas	0.43	0.0331	H1f0	0.6	0.00104	Lax1	1.47	0.00104
Nbeal1	0.4	0.0494	H2-Ab1	1.29	0.00104	Lbr	-0.51	0.00194
Ncaph	-0.55	0.0186	H2-DMb1	1.28	0.00104	Ldlrad4	3.43	0.00104
Ncf1	0.6	0.00104	H2-DMb2	1.11	0.0407	Ldlrap1	0.75	0.00104
Ncf4	0.51	0.00104	H2-K2	-0.62	0.00276	Lef1	-0.38	0.0431
Nck2	-0.95	0.00104	H2-M5	2.88	0.00194	Lgals3bp	0.4	0.0171
Ncmap	3.42	0.00822	H2-Oa	0.75	0.00104	Lgalsl	0.76	0.00104
Ncoa7	-0.53	0.0262	H2-Ob	0.54	0.0243	Lgmn	1.31	0.0302
Ndc80	-0.53	0.0391	H2-Q5	-0.41	0.0186	Lif	-0.82	0.0266
Ndrg1	-0.56	0.00424	H6pd	0.5	0.00194	Lilrb4	-1.34	0.00104
Nek2	-0.61	0.00496	Hdac10	-0.84	0.00104	Litaf	1.63	0.00104
Nek6	1.85	0.00104	Hdac11	1.28	0.00822	Lmna	-1.35	0.00104
Neu3	1.31	0.00104	Hdac4	0.44	0.0434	Lnpep	0.38	0.0319
Neurl1b	-0.79	0.0297	Heatr9	-0.72	0.0186	Lpcat1	-0.64	0.0331
Nfat5	0.61	0.00104	Hemk1	1.33	0.00104	Lpcat2	0.9	0.0476
Nhsl2	-3.15	0.00104	Hexim2	0.8	0.0288	Lrig1	5.13	0.00104
Ninj1	1.14	0.00104	Hist1h1c	1.37	0.00565	Lrmp	-0.73	0.00104
Nipal1	0.53	0.0196	Hivep3	-1.14	0.00104	Lrp1	-0.88	0.00276
Nlrp1b	1.83	0.00104	Hmgcr	0.7	0.00104	Lrp5	-0.81	0.00194
Nlrp3	-1.15	0.00104	Hmgcs1	0.92	0.00104	Lrrc25	-1.63	0.00104
Nod1	-1.02	0.00104	Hmgn3	1.49	0.0117	Lrrc32	-0.69	0.00194
Nphp1	1.15	0.0275	Hnrnpll	1.44	0.00104	Lta	0.65	0.00194
Nptn	-0.59	0.00104	Hopx	-0.69	0.00104	Ltb4r1	-1.4	0.00104
Nrarp	1.94	0.00104	Hpgds	1.22	0.00104	Luzp1	0.66	0.0319
Nrm	-0.6	0.00822	Hpse	0.56	0.0396	Ly6c2	-0.42	0.0431
Nrp1	0.56	0.0112	Hs3st3b1	-1.17	0.00104	Ly6g5b	1.17	0.00104
Nrros	-0.75	0.00104	Hscb	0.46	0.0284	Ly9	-0.56	0.00104
Nsmce1	-0.68	0.00194	Hsd11b1	-0.89	0.00104	Maf	0.86	0.00104
Nt5e	2.7	0.00104	Hsd17b7	0.81	0.00104	Mafk	0.42	0.0399
Nuf2	-0.52	0.0314	Hsf2bp	3.09	0.00104	Malat1	0.41	0.0215
Nup153	0.37	0.0454	Hspa13	0.67	0.0112	Manf	0.39	0.0388
Nusap1	-0.47	0.016	Hspa5	0.36	0.0419	Map3k14	0.78	0.00104
Oas3	-0.42	0.0144	Hspa8	0.47	0.0411	Map3k8	-0.55	0.0129
Olfm1	-1.28	0.0396	Hspb11	0.76	0.00822	Map9	0.96	0.00351
Oplah	2.16	0.00104	Hyal2	0.76	0.0388	Mapk14	-0.47	0.00276
Osbpl5	-0.41	0.0155	Icos	0.52	0.00104	Mapkapk3	0.98	0.00104
Osgin1	2.46	0.00104	Id2	-0.53	0.00104	Marcks	-0.98	0.00104
Osm	-0.51	0.0388	Id3	-0.98	0.00104	Matk	0.88	0.00104
Pacsin2	0.41	0.0284	Idh2	0.59	0.00194	Mboat2	-1.01	0.045
Pag1	-0.73	0.00104	Idi1	0.93	0.00104	Mcam	0.83	0.0461
Pak6	-0.67	0.0166	Ier3	-0.63	0.00276	Mcm10	-0.54	0.0491
Parp12	-0.71	0.0335	Ifi203	-0.49	0.00104	Mcm3	-0.45	0.0101
Pcsk1	-1.92	0.00496	Ifi30	0.76	0.00104	Med10	1.16	0.00104
Pcyt1a	-0.61	0.00632	Ifit2	-0.57	0.00822	Med22	0.46	0.0144
Pcyt1b	0.65	0.00276	Ifit3	-1.72	0.00194	Mef2a	0.37	0.0364
Pde2a	-0.57	0.00104	Ifitm1	0.92	0.00104	Meg3	2.33	0.0355
Pde4a	0.5	0.0483	Ifitm2	0.45	0.00947	Meis3	0.56	0.0248
Pde8a	-1.3	0.00104	Ifitm3	0.87	0.00104	Metrnl	-1.4	0.00104
Pdk1	-0.44	0.0112	Ifng	1.6	0.00104	Mfsd6	-0.4	0.0297
Pdlim1	-0.5	0.00424	Ift43	1.11	0.0248	Mgat5	1.02	0.00104
Pea15a	-0.4	0.0257	Ift46	0.52	0.0191	Mical3	1.34	0.00104
Peak1	-0.77	0.00104	Ift88	0.75	0.0275	Mif4gd	0.7	0.00104
Peg13	0.81	0.00194	Igbp1	0.4	0.015	Mis18bp1	-0.53	0.00424
Per3	0.86	0.0106	Igf1r	-0.79	0.00104	Mmp11	1.18	0.0139
Pgap1	0.87	0.00104	Igfbp4	0.76	0.00104	Ms4a4b	-0.57	0.00104
Pgk1	-0.38	0.0297	Igflr1	1.59	0.00104	Ms4a4c	-1.81	0.00104
Pglyrp1	-0.78	0.00104	Igj	3.5	0.00104	Ms4a6b	-0.51	0.00194
Phactr2	2.22	0.00104	Iigp1	0.72	0.00104	Msc	1.34	0.00104
Phf11a	-1.27	0.00104	Ikbke	-0.77	0.00104	Mthfd2	-0.41	0.0376
Pik3r5	-0.87	0.00104	Ikzf1	-0.49	0.00424	Mvb12b	0.37	0.0461
Pik3r6	-1.77	0.00276	Ikzf4	1.59	0.00104	Mx1	-1.68	0.00104
Pilrb1	-0.85	0.0473	Il10ra	-0.41	0.021	Myc	-0.39	0.0319
Pim2	-0.51	0.00496	Il10rb	-0.47	0.00565	Myl4	-1.04	0.0457
Pitpnm2	-0.5	0.0101	Il12rb2	0.4	0.016	Myo3b	0.66	0.0319
Plcd1	-1	0.00104	Il18r1	-0.62	0.00194	Myo5a	0.43	0.0129
Plcl2	-0.53	0.00104	Il18rap	-1.09	0.00104	Nabp1	-0.88	0.00104
Plcxd2	0.51	0.00104	Il1r2	1.23	0.0465	Ncapd2	-0.45	0.00947
Plek	-0.66	0.00104	Il27ra	-0.89	0.00104	Ncapd3	-0.39	0.0376
Plekha2	0.41	0.0144	Il2ra	0.79	0.00104	Ncapg2	-0.46	0.0106
Plekhf1	0.77	0.031	Il2rb	0.43	0.0314	Ncaph	-0.55	0.00822
Plekho1	0.99	0.00104	Il4ra	-1.09	0.00104	Ncf1	0.58	0.00104
Plin3	-0.46	0.0139	Ildr1	1.27	0.00496	Ncf4	0.6	0.00104
Plk1	-0.58	0.00761	Impa2	1.08	0.00104	Nck2	-0.55	0.0144
Plod2	0.4	0.0427	Inf2	-0.51	0.00632	Ndc80	-0.59	0.00496
Plp2	-0.42	0.031	Inpp4b	0.74	0.00104	Ndrg1	-0.92	0.00104
Pls1	-1.95	0.00104	Inpp5b	-0.38	0.0279	Neil3	-0.46	0.0411
Plscr1	0.43	0.0219	Inpp5f	0.82	0.00104	Nek6	1.52	0.00104
Plxdc1	-0.83	0.0257	Insig1	0.99	0.00104	Neu3	1.13	0.00104
Plxnc1	-1	0.00104	Irf2bpl	0.75	0.00104	Neurl1b	-0.94	0.00104
Pmepa1	3.34	0.00104	Irf4	0.82	0.00104	Neurl3	0.52	0.00104
Pml	-0.4	0.0248	Irf8	1.32	0.00104	Nfat5	0.39	0.0306
Pmm1	0.55	0.0403	Isg20	2.02	0.00104	Nfe2	-1.21	0.0123
Podnl1	-1.15	0.00104	Itfg3	0.81	0.00104	Nhsl2	-2.16	0.00104
Pogk	-0.8	0.00104	Itga1	2.61	0.00104	Ninj1	1.07	0.00104
Pou2af1	-1.73	0.0101	Itga2	-0.88	0.00104	Nipal1	0.88	0.00104
Ppip5k1	0.54	0.0302	Itga7	1.33	0.00104	Nlrc3	0.58	0.00104
Ppm1j	-0.66	0.00104	Itgae	3.22	0.00104	Nlrp1b	2.28	0.00104
Ppm1n	1.58	0.021	Itgam	-1.8	0.00104	Nlrp3	-1.09	0.00104
Ppp1r12a	-0.48	0.00276	Itgax	-0.44	0.015	Nod1	-0.55	0.00761
Ppp1r9b	-0.46	0.00632	Itgb3	-0.89	0.00104	Nos2	3.31	0.00104
Ppp2r2c	4.24	0.00104	Itgb4	3.33	0.0343	Npc2	-0.43	0.0101
Ppp2r5a	-0.37	0.045	Itm2a	0.5	0.0176	Nptn	-0.38	0.027
Prc1	-0.44	0.0293	Itpkb	-0.55	0.00104	Nrarp	2	0.00104
Prdx4	-0.98	0.00104	Itprip	-0.5	0.00886	Nrm	-0.66	0.00104
Prf1	-0.82	0.00104	Itpripl2	1.03	0.00104	Nrp1	0.55	0.0186
Prkacb	0.61	0.00104	Jak3	0.58	0.00104	Nrros	-0.62	0.00104
Prkce	-0.53	0.0327	Jdp2	-0.92	0.00761	Nsmce1	-0.57	0.00351
Prkch	0.46	0.00424	Jun	0.48	0.0252	Nt5e	2.8	0.00104
Prkcq	-0.46	0.00276	Jund	0.76	0.00104	Nudt16l1	0.54	0.034
Prkcz	1.23	0.00104	Jup	1.68	0.00104	Nup153	0.41	0.0186
Prkdc	0.43	0.00947	Kat2b	-0.42	0.0238	Nusap1	-0.55	0.00104
Prkx	-0.47	0.00886	Katnal1	0.76	0.00104	Oas3	-0.47	0.00276
Prr12	0.5	0.00276	Kbtbd11	-0.52	0.00104	Oplah	2.42	0.00104
Prrt2	0.96	0.00194	Kcnab2	-0.49	0.00276	Osgin1	2.04	0.00104
Prss12	-1.04	0.00276	Kcnab3	2.15	0.00104	P2ry10	-0.41	0.0186
Prss16	-0.73	0.0144	Kcnc1	1.22	0.00351	P4ha2	-1.01	0.00104
Pten	-0.45	0.00565	Kcnip2	1.48	0.00104	Pacsin2	0.51	0.00351
Ptgfrn	0.75	0.00104	Kcnk7	1.04	0.0494	Pag1	-0.65	0.00104
Ptgir	-2.49	0.00104	Kctd12	-0.69	0.00104	Pak6	-0.57	0.0335
Ptms	-0.36	0.0487	Kdelr1	0.38	0.0396	Parp10	0.49	0.00104
Ptpn18	-0.6	0.00104	Kdm4d	-0.85	0.031	Pbk	-0.64	0.0347
Ptpre	0.68	0.00104	Kif13a	1.52	0.00104	Pck2	-0.62	0.00194
Pvr	-0.62	0.00194	Kif3a	0.83	0.00276	Pcyt1a	-0.42	0.0497
Pxylp1	-0.56	0.0123	Kifc3	2.28	0.0347	Pde2a	-0.54	0.00351
Pycr2	-0.47	0.0364	Kiz	0.47	0.0465	Pde4a	0.71	0.00104
Pygl	0.76	0.00104	Klf10	0.47	0.0257	Pde8a	-1.04	0.00351
Qpct	2.15	0.00104	Klf11	0.93	0.00104	Pdgfb	1.03	0.0422
Rab11fip4	0.51	0.00565	Klf2	-0.53	0.00104	Pdgfrb	-1.7	0.00104
Rab19	-0.46	0.0134	Klf6	-0.47	0.00496	Pdk1	-0.58	0.00104
Rab26	1.26	0.0461	Klhl25	0.63	0.00104	Pdlim1	-0.56	0.00104
Rab27b	-1.05	0.00104	Klhl30	4.3	0.00104	Pdlim5	0.58	0.00632
Rab37	0.46	0.00565	Klra5	2.04	0.0248	Peak1	-0.84	0.00104
Rab4a	-0.76	0.0166	Klrc1	-0.6	0.00104	Peg13	0.91	0.00276
Racgap1	-0.58	0.00104	Klri2	-0.61	0.00104	Peli1	0.4	0.0215
Rai1	0.65	0.00351	Knstrn	0.74	0.00104	Pglyrp1	-0.73	0.00104
Ralgps1	0.94	0.00194	Kntc1	0.54	0.0155	Phactr2	1.42	0.00104
Ralgps2	0.68	0.0181	Kpna2	0.36	0.0446	Phf11a	-1.07	0.00194
Ramp1	1.42	0.00104	Kpna3	0.49	0.00351	Phf11c	-0.55	0.0483
Rap1gap2	-1.16	0.00104	Krba1	-0.94	0.00104	Phgdh	-0.45	0.00496
Rap2a	-0.92	0.00104	Krt18	1.26	0.0101	Phldb1	-0.86	0.00424
Rasa3	-0.45	0.0117	L1cam	-1.04	0.00104	Phldb3	0.56	0.00947
Rassf3	-0.52	0.0166	L3mbtl3	-0.51	0.021	Pik3ap1	-0.46	0.0117
Rbm20	0.77	0.0327	Lag3	0.49	0.00194	Pik3r5	-0.63	0.00104
Rbpj	0.46	0.00822	Lair1	-0.94	0.00104	Pik3r6	-1.11	0.0106
Rcsd1	-0.45	0.00565	Lama5	1	0.00104	Pim1	-0.38	0.0355
Rere	-0.41	0.0335	Lamc1	0.4	0.0248	Pim2	-0.49	0.00276
Rftn1	0.45	0.00886	Lars2	-0.48	0.00194	Pip4k2b	0.48	0.00276
Rgs1	2.08	0.00104	Lasp1	0.37	0.048	Pitpnm2	-0.6	0.00194
Rgs10	1.2	0.00104	Lat2	1.45	0.00104	Pkhd1l1	1.53	0.00104
Rgs11	-0.68	0.00947	Lax1	0.96	0.00104	Plcxd2	0.57	0.00104
Rgs16	1.78	0.00104	Lbh	-0.37	0.0372	Pld4	-1.13	0.0384
Rgs2	0.61	0.0219	Lcp2	-0.42	0.0101	Plek	-0.49	0.00276
Rhoc	-0.79	0.00565	Ldlr	1.43	0.00104	Plekha7	-1.19	0.00632
Rhoh	0.43	0.0112	Ldlrad4	3.02	0.00104	Plekhf1	0.64	0.0497
Rnase6	2.09	0.0407	Lef1	-0.43	0.0112	Plekho1	0.89	0.00104
Rnf125	-0.57	0.00104	Lfng	-0.62	0.00104	Plin3	-0.49	0.00565
Rnf144a	-1.38	0.00104	Lgalsl	1.11	0.00104	Plk2	-1.61	0.00104
Rnf149	1.38	0.00104	Lgmn	2.27	0.00632	Plod2	0.45	0.0181
Rnf19b	0.64	0.00104	Lig1	0.54	0.00822	Pls1	-1.13	0.00822
Rom1	-0.73	0.00698	Lilrb4	-1.01	0.00104	Plscr1	0.42	0.0347
Rreb1	0.42	0.0219	Limd2	-0.57	0.00104	Plxdc1	-0.71	0.0117
Rrm2	-0.56	0.00351	Litaf	2.58	0.00104	Plxdc2	-0.59	0.0238
Rrp1b	0.53	0.00351	Lman2l	0.65	0.0323	Plxnc1	-0.79	0.00104
Rtp4	-0.99	0.0144	Lonrf1	2.04	0.00104	Plxnd1	-0.91	0.0219
Runx1	-1.47	0.00104	Lrig1	3.55	0.00104	Pmepa1	3.01	0.00104
Runx3	0.58	0.00104	Lrpap1	0.45	0.0205	Poc1a	-0.76	0.0248
Rxra	-1.81	0.00104	Lrrc75b	-1.14	0.00276	Podnl1	-1.11	0.00104
S100a10	-0.42	0.0176	Lrrc8a	-0.73	0.00104	Pold1	-0.54	0.00194
S100a4	-0.68	0.00104	Lrrc8c	0.64	0.00104	Polq	-0.55	0.0422
S1pr1	-0.37	0.0391	Lsr	1.96	0.00104	Pou2f2	-0.57	0.0238
S1pr4	-0.54	0.00104	Lss	0.69	0.00104	Ppap2c	-0.62	0.0391
Samd3	-0.75	0.00194	Lst1	1.05	0.0219	Ppm1j	-0.41	0.0323
Samhd1	-0.53	0.00351	Lta	0.55	0.0112	Ppm1n	1.76	0.0134
Satb1	-0.58	0.00104	Ltb	-0.47	0.00698	Ppp1r12a	-0.44	0.0117
Sbk1	1.34	0.00104	Luzp1	0.92	0.00194	Ppp1r9b	-0.38	0.0351
Scai	0.64	0.00104	Ly6c1	-1.12	0.00104	Ppp2r2c	3.62	0.00104
Scly	0.49	0.00886	Ly6c2	-0.74	0.00104	Prf1	-0.7	0.00104
Scn1b	1.39	0.00424	Ly6g5b	1.33	0.00104	Prim2	-0.57	0.0186
Sell	-1.49	0.00104	Ly9	-0.62	0.00104	Prkacb	0.47	0.00194
Sema6d	3.3	0.00104	Lynx1	0.78	0.0491	Prkce	-0.59	0.0144
Sepn1	0.97	0.00104	Lzts2	0.68	0.0323	Prkcq	-0.55	0.00104
Sepp1	-0.5	0.00104	Maf	1.05	0.00104	Prkcz	1.41	0.00104
Sept8	-0.89	0.0129	Maged2	1.06	0.0166	Prkx	-0.51	0.00351
Serpinb1a	-1.07	0.0144	Man1a	-0.41	0.0248	Prr12	0.52	0.00276
Serpinb6b	-2.57	0.00104	Man1c1	1.22	0.00104	Prss12	-1.22	0.00104
Serpinb9	-1.48	0.00104	Manf	0.52	0.00351	Psat1	-0.4	0.0407
Serpinb9b	-2.61	0.00565	Map2k2	0.41	0.0266	Psrc1	-0.44	0.0376
Sesn1	-0.49	0.00351	Map3k14	0.48	0.00761	Pstpip1	-0.43	0.00761
Sgk1	-1.03	0.00104	Map6	1.02	0.0442	Pten	-0.45	0.00276
Sh2b3	-0.54	0.027	Map9	1.84	0.00104	Ptges	-0.93	0.0284
Sh2d5	-1.26	0.00104	Mapk11	-1.02	0.00104	Ptgfrn	0.77	0.00104
Sh3bp5	-0.43	0.0196	Mapk12	-1.3	0.00194	Ptgir	-1.76	0.00104
Sh3pxd2a	-0.77	0.0186	Mapk3	0.47	0.0106	Ptpn18	-0.45	0.00761
Sh3tc1	-1.21	0.00104	Mapkapk3	1.11	0.00104	Ptprc	-0.49	0.0284
Sidt1	-0.39	0.0224	Mast2	0.48	0.0238	Ptpre	0.84	0.00104
Sik1	-0.55	0.016	Mastl	0.72	0.00351	Ptprk	-0.68	0.0391
Ski	1.11	0.00104	Matk	1.4	0.00104	Pwwp2b	0.69	0.0323
Skil	1.72	0.00104	Mcam	3.6	0.00104	Pygl	0.48	0.00565
Sla	-0.7	0.00104	Mctp2	-0.43	0.0176	Qpct	2.17	0.00104
Slamf6	-0.47	0.0123	Mdc1	-0.41	0.0171	Qrfp	0.87	0.00104
Slc11a2	-0.8	0.00104	Mdn1	-0.39	0.0266	Rab11fip4	0.46	0.0234
Slc14a1	-0.83	0.00194	Me1	2.95	0.00194	Rab19	-0.5	0.00761
Slc16a10	1.15	0.00104	Med10	1.02	0.00104	Rab27b	-1.06	0.00104
Slc17a9	-0.41	0.0335	Mef2a	0.75	0.00104	Rab37	0.5	0.00276
Slc22a15	0.52	0.0279	Mfge8	0.68	0.00104	Rab4a	-1.06	0.00104
Slc25a24	-0.42	0.015	Mfn1	0.44	0.031	Rac3	-1.87	0.00194
Slc26a11	0.56	0.00276	Mfsd10	0.48	0.0139	Racgap1	-0.42	0.0117
Slc27a6	1.22	0.0266	Mfsd4	-0.59	0.00698	Rai1	0.71	0.0442
Slc2a3	-0.37	0.0293	Mgarp	2.96	0.00104	Ramp1	0.94	0.00822
Slc37a2	-0.95	0.00104	Mgat5	0.72	0.00104	Rap1gap2	-0.65	0.00104
Slc37a3	-0.6	0.00104	Mical3	1.56	0.00104	Rap2a	-0.67	0.00104
Slc39a13	0.54	0.0355	Mif	0.64	0.00104	Rasl11a	-1.77	0.0117
Slc41a2	0.83	0.0139	Mif4gd	0.84	0.00104	Rbm38	-0.44	0.0215
Slc52a3	-0.52	0.0279	Mkl1	-0.38	0.0454	Rbm47	-1.05	0.00424
Slc9a1	0.81	0.00104	Mllt4	0.43	0.031	Rcn3	0.44	0.0144
Slc9a3r1	0.61	0.00104	Mmp11	2.17	0.00104	Rcsd1	-0.47	0.00351
Slc9a9	-0.47	0.00424	Mnat1	0.53	0.0196	Reck	0.48	0.0112
Slco3a1	-0.54	0.00424	Mon1b	-0.47	0.0112	Rere	-0.54	0.00632
Slco4a1	-0.8	0.00104	Morn4	0.94	0.0415	Rftn1	0.4	0.0257
Slfn1	-0.62	0.00104	Mpp5	0.57	0.0129	Rgs1	1.96	0.00104
Slfn5	-1.56	0.00104	Mppe1	-0.63	0.0196	Rgs10	0.93	0.00104
Smad3	-1.32	0.00104	Mpzl2	1.94	0.00194	Rgs16	1.89	0.00104
Smad7	0.47	0.00698	Mrgpre	1.05	0.00104	Rgs2	0.68	0.00947
Smc4	-0.49	0.00104	Mrpl45	0.5	0.00822	Rgs8	0.88	0.0181
Smpd5	1.45	0.00104	Ms4a4b	-0.82	0.00104	Rhob	0.89	0.00194
Smpdl3b	-0.94	0.00351	Ms4a4c	-1.99	0.00104	Rhoh	0.47	0.00351
Smtn	0.98	0.00104	Ms4a6b	-0.78	0.00104	Rian	3.3	0.00351
Smurf2	2.23	0.00104	Ms4a6c	-0.48	0.0442	Rnase6	3.21	0.0196
Smyd1	1.9	0.00104	Msc	2.11	0.00104	Rnf125	-0.58	0.00104
Smyd3	1.12	0.00104	Msmo1	0.99	0.00104	Rnf138	-0.42	0.0139
Snx5	-0.53	0.00104	Mta1	0.41	0.0181	Rnf144a	-1.26	0.00104
Snx9	-0.42	0.0367	Muc2	4.13	0.00104	Rnf149	1.2	0.00104
Soat1	0.61	0.00104	Mvb12b	0.42	0.0215	Rnf157	-0.44	0.0224
Sorl1	0.41	0.0155	Mvd	1.05	0.00104	Rnf19b	0.51	0.00104
Spcs2	0.43	0.00761	Mvk	0.85	0.00565	Rreb1	0.55	0.00104
Specc1	0.51	0.0446	Mx1	-1.22	0.00104	Rrm2	-0.74	0.00104
Spire1	0.7	0.0101	Mxd1	0.64	0.00104	Rrp1b	0.48	0.0101
Spp1	-1.81	0.00104	Myadm	1.16	0.00104	Rsad2	-1.06	0.0139
Sppl3	-0.4	0.0347	Myc	-0.58	0.00104	Rtkn2	-1.2	0.0229
Spsb1	5.6	0.00104	Mylip	-0.46	0.0155	Rtn4rl1	1.01	0.0144
Src	4.29	0.00104	Myo1e	0.82	0.00194	Rufy3	0.49	0.0238
Ssh2	0.4	0.0266	Myo5a	0.51	0.00194	Runx1	-1.38	0.00104
Ssx2ip	0.77	0.00632	Myo6	1.02	0.00104	Runx3	0.61	0.00104
St6gal1	-0.51	0.00632	Nabp1	-0.62	0.00104	Rxra	-1.48	0.00104
St8sia1	1.82	0.00104	Nap1l1	0.4	0.0323	S100a10	-0.39	0.0434
St8sia6	1.42	0.00104	Napsa	0.68	0.00276	S100a3	1.5	0.0101
Stac2	-0.67	0.0155	Ncf1	1.13	0.00104	S1pr3	2.63	0.00104
Stat1	0.67	0.00104	Ncf4	0.52	0.00104	Samhd1	-0.56	0.00104
Stat4	-0.56	0.00104	Nck2	-0.72	0.00104	Samsn1	-0.46	0.0238
Steap3	-1.45	0.00104	Nckap5l	-0.65	0.00496	Satb1	-0.77	0.00104
Stmn1	-0.46	0.00632	Ncl	0.43	0.0234	Sbk1	1.81	0.00104
Stom	1.02	0.0288	Ncln	-0.59	0.00104	Scai	0.4	0.0252
Ston2	-0.56	0.0191	Ncoa7	-0.69	0.00104	Scly	0.46	0.0201
Styk1	-0.54	0.00496	Ncs1	1.31	0.0117	Scml4	-0.39	0.0415
Sub1	-0.41	0.0144	Ndnf	-1.18	0.00104	Selenbp1	-0.74	0.00104
Sult2b1	-1.44	0.00565	Neb	1.7	0.00104	Sell	-1.14	0.00104
Suox	0.43	0.0284	Nek6	2.68	0.00104	Sema3c	1.38	0.00947
Susd3	0.47	0.0123	Neu3	1.13	0.00104	Sema4f	0.37	0.0388
Swap70	0.71	0.00104	Neurl3	0.56	0.00104	Sema6d	3.75	0.00104
Syne2	-0.52	0.0155	Nfatc1	-0.49	0.00351	Sepn1	0.72	0.00104
Sytl2	-0.36	0.0497	Nfkbid	-0.7	0.00104	Sepp1	-0.52	0.00276
Tacc3	-0.49	0.0215	Nfkbil1	0.5	0.0302	Serpinb1a	-1.71	0.00104
Tagap	-0.67	0.00104	Nfkbiz	-0.62	0.0438	Serpinb6b	-2.77	0.00104
Tagln2	-0.43	0.0134	Nhsl2	-1.54	0.00104	Serpinb9	-1.89	0.00104
Tbc1d16	1.34	0.00104	Nicn1	1.15	0.00104	Serpinb9b	-2.75	0.00496
Tbc1d4	0.43	0.0106	Ninj1	1.39	0.00104	Serpine2	-0.66	0.00104
Tbx21	-0.63	0.00104	Nipal1	0.68	0.00276	Sgk1	-0.86	0.00104
Tbx6	0.62	0.0376	Nit2	0.66	0.00104	Sgol2	-0.5	0.0224
Tbxa2r	-0.47	0.021	Nlrc3	0.39	0.038	Sgsh	0.51	0.00276
Tcp11l2	-0.43	0.0112	Nlrp1b	2.32	0.00104	Sh2b3	-0.56	0.0391
Tctn3	0.61	0.0407	Nmt2	0.46	0.0186	Sh2d1b1	1.82	0.00632
Tecpr1	-0.66	0.00104	Nod1	-1.22	0.00104	Sh2d5	-0.65	0.00424
Tespa1	-1.03	0.00104	Nop10	-0.57	0.00351	Sik1	-0.7	0.00104
Tet1	-0.69	0.0431	Nos2	4.11	0.0112	Sipa1l1	-0.51	0.00104
Tet3	0.7	0.00104	Nphp1	1.34	0.00761	Ski	1.33	0.00104
Tfr2	2.15	0.00104	Nphp3	0.77	0.0238	Skil	2.09	0.00104
Tgfb3	-0.94	0.0171	Npm1	0.59	0.00104	Sla	-0.46	0.00947
Tgfbr3	1.22	0.00104	Nptn	-0.59	0.00104	Slamf1	-0.59	0.0415
Tgif1	0.43	0.0331	Nr1d1	-1.07	0.0201	Slc11a2	-0.78	0.00104
Tiam1	0.95	0.00104	Nr1d2	-0.73	0.00104	Slc12a2	0.51	0.0224
Timp2	1.63	0.00104	Nr2f6	0.84	0.0229	Slc14a1	-0.68	0.0129
Tirap	-0.59	0.0384	Nrarp	2.18	0.00104	Slc15a1	5.07	0.0205
Tjp1	0.89	0.00104	Nrgn	-1.49	0.016	Slc16a10	1.62	0.00104
Tktl1	-1.47	0.0257	Nrp1	0.55	0.0171	Slc1a4	-0.97	0.00276
Tlr1	-0.45	0.00947	Nrros	-0.57	0.00104	Slc22a15	0.65	0.00565
Tlr12	-1.02	0.00104	Nsdhl	0.56	0.0144	Slc24a3	1.48	0.00698
Tmcc1	0.52	0.0176	Nt5e	3.11	0.00104	Slc25a19	0.46	0.0457
Tmem141	-1.31	0.00104	Nucb2	1.45	0.00351	Slc26a11	0.72	0.00104
Tmem159	-0.48	0.0431	Nudt2	0.88	0.0106	Slc27a6	1.54	0.00104
Tmem176b	-0.87	0.0215	Numbl	0.73	0.021	Slc2a3	-0.65	0.00104
Tmem2	0.55	0.0465	Nxnl1	-0.98	0.0257	Slc37a2	-1.18	0.00104
Tmem221	-0.7	0.0391	Nxpe4	1.55	0.00822	Slc37a3	-0.52	0.00194
Tmem37	-1.17	0.0491	Oas3	-0.59	0.00104	Slc39a13	0.81	0.00104
Tmem57	0.64	0.00104	Ogfrl1	0.52	0.0155	Slc6a19	-1.02	0.00194
Tmem63a	-0.59	0.00104	Oit3	1.53	0.00104	Slc7a1	-0.38	0.0469
Tmem71	-0.79	0.00104	Oplah	2.11	0.00104	Slc7a5	-0.43	0.0355
Tnfrsf13c	1.33	0.00104	Optn	1.46	0.00104	Slc9a1	0.86	0.00104
Tnfrsf1b	0.56	0.00104	Orai2	-0.42	0.015	Slc9a3r1	0.82	0.00104
Tnfrsf25	-1.43	0.00496	Osbpl3	0.82	0.00104	Slc9a9	-0.55	0.00104
Tnfsf10	0.38	0.0293	Osbpl5	-0.53	0.00104	Slco3a1	-0.44	0.0139
Tnfsf11	1.97	0.00104	Osgin1	2.64	0.00104	Slco4a1	-0.79	0.00104
Tnfsf14	-1.45	0.00104	Oxct1	0.37	0.0331	Slfn1	-0.48	0.00424
Tnk2	-0.64	0.00104	P4ha2	1.23	0.00104	Slfn5	-1.41	0.00104
Tpm4	-0.81	0.00104	P4hb	0.53	0.00104	Smad3	-1.46	0.00104
Tpst2	-0.4	0.0262	Pacsin2	0.68	0.00104	Smad7	0.74	0.00104
Tpx2	-0.4	0.0384	Pafah1b3	1.04	0.00104	Smc4	-0.4	0.0196
Traf4	0.47	0.0384	Pag1	-0.75	0.00104	Smpd5	1.49	0.00104
Trappc10	0.4	0.0224	Parp12	-1.14	0.00104	Smtn	1.06	0.00104
Trib2	-0.68	0.00632	Pcsk1	-2.13	0.00565	Smurf2	2.19	0.00104
Trim16	-0.75	0.00822	Pcx	1.15	0.00104	Smyd1	3.06	0.00104
Trim59	-0.55	0.00104	Pcyt1b	1.03	0.00104	Smyd3	0.93	0.00104
Trp53inp1	0.63	0.00104	Pdcd1lg2	1.31	0.00104	Snhg1	-0.58	0.00104
Trp53inp2	0.73	0.0331	Pde2a	-0.45	0.0139	Snx5	-0.53	0.00104
Trpv2	-0.57	0.00104	Pde4a	1.22	0.00104	Soat1	0.48	0.00565
Tsc22d1	0.75	0.0229	Pde8a	-1.29	0.00104	Sord	-0.46	0.0355
Tspan17	-1.36	0.0224	Pdgfb	1.28	0.0112	Spag5	-0.47	0.0134
Tspan32	-2.2	0.00104	Pdlim1	-0.42	0.0171	Spatc1	1.63	0.0473
Tspan4	-0.93	0.0434	Pdlim7	0.88	0.0112	Spcs2	0.46	0.00496
Tspan9	2.68	0.00104	Pdxk	-0.42	0.0446	Specc1	0.74	0.00351
Ttc3	0.67	0.00104	Pea15a	-0.55	0.00104	Spock2	0.47	0.0234
Ttc39b	0.83	0.00104	Peak1	-1.01	0.00104	Spp1	-1.47	0.00104
Ttc39c	0.61	0.00632	Pgk1	1.92	0.00104	Spsb1	5.87	0.00104
Ttyh3	-0.62	0.00104	Pgpep1	0.66	0.00698	Sptbn1	-0.36	0.048
Twf2	-0.44	0.0106	Pgr	-1.04	0.0171	Src	4.51	0.00104
Twsg1	0.53	0.0139	Phactr2	1.62	0.00104	Ssh2	0.41	0.0144
Txk	-0.65	0.0112	Phf11c	-0.64	0.0166	Ssx2ip	0.83	0.00104
Txnip	-0.44	0.0257	Phf21b	-0.81	0.048	St3gal2	-0.69	0.0196
Tyrobp	-1.84	0.00351	Pi4k2b	0.52	0.0469	St6gal1	-0.81	0.00104
Ube2c	-0.7	0.00104	Pianp	0.95	0.027	St8sia1	1.48	0.00104
Ublcp1	0.55	0.016	Pik3r2	0.62	0.0219	St8sia6	1.48	0.00104
Ubn2	0.39	0.0243	Pik3r5	-0.62	0.00104	Stac2	-0.45	0.0446
Uhrf1bp1l	-0.36	0.0491	Pip4k2b	0.53	0.00104	Stat1	0.41	0.0275
Usp11	0.46	0.0112	Pitpnm2	-0.73	0.00104	Stat4	-0.67	0.00104
Usp22	0.62	0.00104	Pkhd1l1	3.68	0.00104	Steap3	-0.65	0.0284
Usp33	-0.41	0.0487	Pkm	1	0.00104	Stil	-0.67	0.00104
Usp6nl	0.92	0.0355	Pkp2	1.09	0.00104	Stmn1	-0.45	0.00424
Vasp	0.47	0.00496	Pla2g15	0.55	0.015	Stom	1.4	0.00104
Vipr1	-1.03	0.00424	Plac8	1.39	0.00104	Ston2	-0.71	0.00104
Vipr2	5.36	0.00104	Plcxd2	0.4	0.0248	Sult2b1	-1.5	0.00104
Vps37b	-0.72	0.00104	Plec	-0.48	0.0134	Sumf1	0.55	0.0293
Vps54	0.39	0.0476	Plek	-0.61	0.00104	Suox	0.49	0.00947
Wdr12	-0.65	0.00822	Plekha1	-0.88	0.00104	Susd3	0.57	0.00276
Wdr78	0.63	0.027	Plekha2	0.55	0.00104	Swap70	0.63	0.00104
Wdr95	-1.03	0.00276	Plekhf1	1.2	0.00104	Tacc3	-0.41	0.0419
Wdyhv1	0.91	0.00104	Plekho1	1.03	0.00104	Tagap	-0.44	0.0205
Wee1	0.45	0.0415	Plin2	0.46	0.0415	Tagln2	-0.48	0.00424
Xcl1	1.42	0.00104	Plod2	0.65	0.00104	Tbc1d16	1.42	0.00104
Xdh	-1.45	0.00104	Pls3	1.07	0.0191	Tbc1d4	0.44	0.0106
Ybx3	-0.36	0.0497	Plxnc1	-0.76	0.00104	Tbc1d9b	-0.55	0.00104
Ypel3	0.58	0.00104	Pmepa1	3.67	0.00104	Tbx21	-0.49	0.00496
Ywhaq	-0.55	0.00104	Pmm1	1.32	0.00104	Tbx6	0.81	0.00947
Zbtb7b	-0.46	0.0224	Pmvk	0.57	0.0219	Tceal3	-1.22	0.0487
Zdhhc13	0.73	0.00104	Podnl1	-1.22	0.00104	Tcf12	-0.44	0.00947
Zfp1	0.76	0.00194	Pold4	0.51	0.00351	Tcf19	-0.61	0.00565
Zfp287	-0.52	0.0201	Polr3b	-0.41	0.0372	Tcf7	-0.38	0.0351
Zfp36	-0.63	0.00104	Pon3	0.87	0.0117	Tcirg1	0.42	0.0166
Zfp395	-0.79	0.00104	Pou2af1	-4.14	0.0419	Tecpr1	-0.64	0.00104
Zfp706	0.42	0.0166	Pou2f2	-0.85	0.00104	Tesc	-0.71	0.0129
Zfp820	0.84	0.0343	Pparg	0.83	0.00565	Tespa1	-1.19	0.00104
Zfp827	0.62	0.00104	Ppfibp1	0.72	0.00351	Tet1	-1.05	0.00104
Zfr2	0.86	0.0106	Ppp1r12a	-0.68	0.00104	Tet3	0.77	0.00104
Zfyve28	1.6	0.00104	Ppp1r12c	-0.36	0.0491	Tex15	-1.1	0.00565
Znrf1	0.91	0.00104	Ppp1r16b	0.47	0.00194	Tex2	-0.65	0.00104
Zyx	-0.5	0.00194	Ppp1r9b	-0.57	0.00104	Tfr2	1.78	0.00104
			Ppp2r2c	4.28	0.00104	Tgfbr3	1.17	0.00104
			Ppp2r5a	-0.44	0.0117	Tgif1	0.56	0.00194
			Prdm1	1.2	0.00104	Thbs1	0.6	0.0262
			Prdx4	0.95	0.00104	Themis	-0.38	0.0411
			Prdx6	0.42	0.0155	Timeless	-0.49	0.0403
			Prelid1	0.44	0.00565	Timp2	1.33	0.00351
			Prelid2	1.07	0.00104	Tjp1	1.42	0.00104
			Prex1	-0.41	0.0171	Tle3	0.36	0.0422
			Prkacb	0.45	0.00822	Tle4	-0.4	0.0399
			Prkcq	-0.61	0.00104	Tlr12	-1.12	0.00104
			Prkcz	1.07	0.00104	Tmcc1	0.55	0.00822
			Prkra	0.77	0.00424	Tmem108	-0.71	0.0327
			Prkx	-0.43	0.016	Tmem119	1.78	0.0229
			Prmt2	0.66	0.0123	Tmem136	1.31	0.00822
			Prmt5	-0.44	0.016	Tmem141	-0.88	0.0205
			Procr	1.62	0.00104	Tmem154	-0.45	0.0275
			Prpf40b	1.39	0.00276	Tmem163	0.71	0.00104
			Prr5	0.9	0.00104	Tmem189	0.44	0.015
			Prrt2	0.9	0.00822	Tmem40	-0.79	0.0384
			Prss12	-1.18	0.00104	Tmem57	0.56	0.00104
			Ptdss2	0.56	0.036	Tmem63a	-0.56	0.00194
			Ptgfrn	0.81	0.00104	Tmem71	-0.63	0.00104
			Ptgr1	0.93	0.00947	Tmem9b	0.47	0.00947
			Ptov1	1.04	0.0123	Tmtc4	-1.04	0.00698
			Ptpn18	-0.48	0.00496	Tnfrsf13c	1.89	0.00104
			Ptpn9	0.49	0.0155	Tnfrsf1b	0.49	0.00276
			Ptprc	-0.6	0.00276	Tnfrsf9	-0.96	0.00104
			Ptpre	0.89	0.00104	Tnfsf11	1.39	0.00104
			Pwwp2b	1.05	0.00104	Tnfsf14	-1.38	0.00104
			Pygl	1.51	0.00104	Tnfsf8	-0.61	0.00698
			Qpct	2.33	0.00104	Tpm4	-0.55	0.00194
			Qsox1	0.55	0.00194	Traf1	-0.36	0.0427
			Rab19	-0.65	0.00104	Traf4	0.66	0.00194
			Rab26	1.93	0.00104	Trappc10	0.58	0.00104
			Rab31	0.92	0.00104	Trf	-0.7	0.0224
			Rab4a	-0.84	0.00761	Trib1	0.57	0.0327
			Ralgps1	0.8	0.0155	Trib3	-0.63	0.00947
			Ralgps2	0.75	0.00947	Trim16	-0.79	0.00104
			Ramp1	1.73	0.00104	Trim59	-0.35	0.0476
			Ranbp10	-0.53	0.00104	Trp53inp1	0.51	0.00194
			Rap1gap2	-1.13	0.00104	Trp53inp2	0.66	0.0367
			Rap2a	-0.84	0.00104	Trpv2	-0.45	0.00698
			Rapgef1	-0.37	0.0288	Tspan32	-1.51	0.00104
			Rasa3	-0.59	0.00104	Tspan9	1.6	0.00104
			Rasa4	1.07	0.00104	Ttc39b	0.84	0.00104
			Rasgrp4	1.14	0.00104	Ttc39c	0.84	0.00104
			Rbm20	1.02	0.00424	Ttk	-0.52	0.0396
			Rbpj	0.38	0.0415	Ttyh3	-0.39	0.0279
			Rcan3	0.45	0.0279	Tuba1b	-0.44	0.00632
			Rcn3	0.99	0.00104	Tubb2b	-1.56	0.0112
			Rcor2	1.46	0.00761	Tubb5	-0.7	0.00104
			Rcsd1	-0.45	0.00565	Tube1	-0.71	0.0323
			Reep3	0.42	0.0205	Twsg1	0.62	0.00194
			Renbp	0.8	0.0384	Txk	-0.53	0.016
			Repin1	0.62	0.00632	Txndc16	-0.47	0.0252
			Rere	-0.62	0.00104	Ube2c	-0.56	0.00104
			Rgl2	-0.43	0.0284	Ube2f	0.58	0.00565
			Rgs1	2.53	0.00104	Ube2l6	-0.93	0.00276
			Rgs10	1.5	0.00104	Ublcp1	0.55	0.0196
			Rgs11	1.19	0.00104	Uhrf1	-0.53	0.00194
			Rgs14	-0.52	0.00565	Usp22	0.58	0.00104
			Rgs16	1.41	0.00104	Usp28	0.4	0.0284
			Rgs2	0.69	0.00698	Usp45	-0.61	0.00947
			Rgs8	2.12	0.00104	Vars	-0.51	0.00194
			Rhob	1.73	0.00104	Vasp	0.67	0.00104
			Rhobtb1	1.23	0.00351	Vav3	-0.59	0.0454
			Rhoh	0.48	0.00496	Vcl	-0.62	0.0101
			Ripply3	2.67	0.00886	Vipr2	5.26	0.00104
			Rit1	-0.65	0.00698	Vldlr	-0.92	0.0144
			Rltpr	-0.66	0.0106	Vps37b	-0.43	0.0101
			Rn45s	-0.54	0.00424	Wdr12	-0.84	0.00104
			Rnase6	2.75	0.00947	Wdr31	-1.84	0.0112
			Rnaset2b	0.95	0.00886	Wdr44	-0.44	0.0297
			Rnf144a	-1.46	0.00104	Wdyhv1	0.88	0.00104
			Rnf149	1.44	0.00104	Wscd2	-0.66	0.031
			Rnf157	1.54	0.00104	Xcl1	1.62	0.0106
			Rnf167	-0.39	0.0343	Xdh	-1.22	0.00104
			Rnf19b	0.81	0.00104	Ybx3	-0.49	0.00194
			Rora	-0.57	0.00424	Ypel3	0.61	0.00104
			Rorc	-1.18	0.0166	Ywhaq	-0.41	0.0166
			Rpa1	0.37	0.031	Zbtb7a	0.4	0.015
			Rpl41	0.41	0.0457	Zbtb7b	-0.43	0.0297
			Rragd	0.89	0.0171	Zc3hav1	-0.41	0.0215
			Rras2	0.58	0.00276	Zcchc14	-1.58	0.00104
			Rrp12	-0.95	0.00104	Zdhhc13	0.77	0.00104
			Rrp1b	0.55	0.00194	Zfp1	0.74	0.00104
			Rsph1	1.15	0.045	Zfp287	-0.54	0.0117
			Rtp4	-1.16	0.00104	Zfp318	0.53	0.0196
			Rufy3	0.95	0.00104	Zfp395	-0.68	0.00104
			Runx1	-0.56	0.034	Zfp467	-1.17	0.0327
			Runx3	0.85	0.00104	Zfp57	2.21	0.00104
			Rxra	-1.92	0.00104	Zfp579	0.5	0.036
			S100a3	2.13	0.00496	Zfp607	0.49	0.045
			S1pr3	3.98	0.00104	Zfp608	-0.64	0.0134
			S1pr4	-0.47	0.00104	Zfp706	0.48	0.00351
			Safb	-0.36	0.048	Zfp827	0.62	0.00351
			Sall2	0.72	0.0403	Zfyve28	1.14	0.00351
			Samd3	-1.11	0.00104	Zmiz1	0.39	0.0229
			Samhd1	-0.52	0.00565	Znrf1	0.85	0.00104
			Samsn1	-0.45	0.0288	Zswim8	0.38	0.0384
			Sap30	0.75	0.00104	Zyx	-0.37	0.0364
			Satb1	-0.64	0.00104
			Sbk1	1.34	0.00104
			Sc5d	0.4	0.0384
			Scai	0.45	0.00424
			Scarb1	0.49	0.0487
			Sccpdh	1.09	0.00761
			Scd1	0.52	0.00194
			Scd2	0.59	0.00104
			Scml4	-0.87	0.00104
			Scn1b	1.48	0.00194
			Scpep1	0.54	0.00276
			Scrt1	0.99	0.0252
			Sdc3	0.91	0.00496
			Sdc4	0.72	0.0155
			Sec61g	0.4	0.0391
			Selenbp1	1.47	0.00104
			Sell	-1.4	0.00104
			Selm	0.7	0.0442
			Sema3c	3.69	0.00104
			Sema4c	1.01	0.0196
			Sema6d	3.91	0.00104
			Sepn1	1.17	0.00104
			Sept1	-0.47	0.00565
			Sept8	-1.01	0.00565
			Serf1	0.95	0.027
			Serpina3g	0.78	0.00194
			Serpinb6b	-1.12	0.00104
			Serpinb9	-1.16	0.00104
			Serpinb9b	-3.05	0.00276
			Serpinf1	2.12	0.00104
			Sesn1	-0.6	0.00104
			Sestd1	0.52	0.0252
			Sf3b3	-0.35	0.0476
			Sgk1	-1.12	0.00104
			Sh2b3	-1.08	0.00104
			Sh2d1b1	2.06	0.00424
			Sh2d3c	-0.43	0.00761
			Sh3d19	0.93	0.0106
			Sh3d21	1.14	0.0343
			Sidt1	-0.63	0.00104
			Siglec5	1.42	0.021
			Sike1	-0.37	0.0364
			Skap2	0.61	0.0139
			Ski	1.09	0.00104
			Skil	1.85	0.00104
			Slc11a2	-0.98	0.00104
			Slc12a2	0.49	0.0229
			Slc14a1	-0.83	0.00276
			Slc16a10	1.45	0.00104
			Slc17a9	-0.5	0.00424
			Slc1a4	0.99	0.0134
			Slc22a15	0.79	0.00104
			Slc22a17	1.06	0.0238
			Slc25a1	0.7	0.00276
			Slc25a23	0.61	0.00565
			Slc25a53	-0.94	0.00104
			Slc27a1	0.52	0.0201
			Slc27a6	2.34	0.00104
			Slc2a1	-0.54	0.00104
			Slc2a4rg-ps	-0.48	0.0112
			Slc31a1	0.47	0.0442
			Slc35c1	-0.4	0.027
			Slc35f5	1.01	0.00424
			Slc35g2	-1.09	0.0123
			Slc37a2	-1.09	0.00104
			Slc37a3	-0.68	0.00104
			Slc38a8	1.74	0.015
			Slc39a13	0.81	0.00104
			Slc41a2	1.74	0.00104
			Slc41a3	0.88	0.0181
			Slc43a3	0.7	0.00104
			Slc4a8	0.96	0.00104
			Slc7a5	0.57	0.00104
			Slc9a1	0.78	0.00104
			Slc9a3r1	0.55	0.00194
			Slc9a5	0.72	0.0293
			Slc9a9	-0.73	0.00104
			Slco3a1	-0.88	0.00104
			Slco4a1	-0.8	0.00104
			Slfn1	-0.84	0.00104
			Slfn10-ps	0.74	0.00104
			Slfn2	-0.71	0.00104
			Slfn5	-1.38	0.00104
			Slfn8	-0.59	0.00104
			Smad3	-1.54	0.00104
			Smad7	0.57	0.00104
			Smap2	-0.39	0.0297
			Smc4	-0.5	0.00104
			Smim3	0.53	0.0166
			Smpd5	1.38	0.00104
			Smtn	1.46	0.00104
			Smurf2	1.97	0.00104
			Smyd1	2.72	0.00104
			Smyd3	0.96	0.00104
			Snai3	-0.56	0.0343
			Soat1	0.53	0.00104
			Socs1	0.52	0.0343
			Socs2	1.34	0.00104
			Sod1	0.55	0.00104
			Sord	1.1	0.00104
			Sp4	-0.38	0.0279
			Spata7	1.05	0.0302
			Spats2	1.4	0.00194
			Spcs2	0.58	0.00104
			Specc1	0.69	0.00351
			Spin2c	0.95	0.0215
			Spint2	0.53	0.00104
			Spock2	1	0.00104
			Spp1	-1.4	0.00104
			Sppl3	-0.43	0.0123
			Spred1	1.05	0.00104
			Spred2	0.82	0.00761
			Spred3	1.8	0.00104
			Spsb1	5.63	0.00104
			Sqle	0.9	0.00104
			Src	4.87	0.00104
			Srgn	0.47	0.00496
			Ssh2	0.36	0.0422
			Ssr1	0.36	0.0483
			Ssx2ip	1.2	0.00104
			St14	0.56	0.0144
			St6gal1	-0.91	0.00104
			St6galnac2	2.3	0.00104
			St6galnac4	0.42	0.0284
			St8sia1	1.25	0.00104
			St8sia4	-0.46	0.00351
			St8sia6	1.49	0.00104
			Stac2	0.58	0.0117
			Stag3	1.3	0.00886
			Stard3nl	0.6	0.00698
			Stat1	0.51	0.00351
			Stat4	-0.61	0.00104
			Stc2	1.11	0.00104
			Stk38l	0.46	0.0407
			Stk4	-0.45	0.00424
			Stom	2.54	0.00104
			Strbp	0.6	0.00104
			Stxbp1	1.36	0.00104
			Suox	0.48	0.00761
			Susd3	0.84	0.00104
			Sv2c	1.77	0.00104
			Svip	0.91	0.0302
			Swap70	0.97	0.00104
			Syngr1	1.72	0.0252
			Synpo	-1.13	0.0129
			Sypl	0.94	0.00104
			Sytl1	0.44	0.0238
			Tagap	-0.67	0.00104
			Tanc2	0.59	0.00496
			Tbc1d10a	-0.49	0.0347
			Tbc1d10c	-0.52	0.00104
			Tbc1d16	1.63	0.00104
			Tbc1d2	0.88	0.00947
			Tbc1d22b	-0.45	0.0106
			Tbca	0.51	0.00761
			Tbx21	-0.58	0.00104
			Tcf12	-0.41	0.0201
			Tcf7	-0.95	0.00104
			Tcn2	0.69	0.00104
			Tcof1	-0.41	0.0166
			Tcp11l2	-0.47	0.00496
			Tdrp	-0.93	0.00104
			Tecpr1	-0.73	0.00104
			Tespa1	-0.99	0.00104
			Tet1	-0.84	0.0129
			Tet3	0.48	0.00424
			Tfr2	4.08	0.00104
			Tgfb1	0.41	0.0139
			Tgfbr3	1.04	0.00104
			Tgif1	0.6	0.00104
			Thap4	0.55	0.0139
			Thbs1	-0.8	0.00104
			Themis	-0.48	0.00104
			Tigit	0.72	0.00104
			Timp2	1.47	0.00104
			Tjp1	1.67	0.00104
			Tjp3	0.72	0.0106
			Tktl1	-1.84	0.0123
			Tle2	1.2	0.00104
			Tle4	-0.79	0.00104
			Tle6	1.27	0.027
			Tlr1	-0.92	0.00104
			Tlr12	-1.32	0.00104
			Tmbim4	0.41	0.0497
			Tmc6	-0.45	0.016
			Tmcc1	0.8	0.00104
			Tmem106a	0.75	0.0355
			Tmem106c	0.53	0.0469
			Tmem119	3.22	0.0306
			Tmem154	-0.63	0.00104
			Tmem163	0.8	0.00104
			Tmem2	0.57	0.0351
			Tmem57	0.58	0.00104
			Tmem63a	-0.73	0.00104
			Tmem67	1.01	0.00761
			Tmem71	-0.76	0.00104
			Tmem8b	0.82	0.0476
			Tmem9	0.68	0.00632
			Tmem97	0.58	0.0219
			Tmprss3	1.17	0.0364
			Tmtc4	-0.83	0.0391
			Tnfaip8l2	-0.47	0.0266
			Tnfrsf13c	1.57	0.00104
			Tnfrsf22	-0.63	0.00947
			Tnfrsf23	-0.89	0.00104
			Tnfrsf25	-1.83	0.00104
			Tnfrsf26	-0.57	0.00104
			Tnfrsf8	1.25	0.00104
			Tnfrsf9	1.75	0.00104
			Tnfsf11	1.94	0.00104
			Tnfsf13b	0.83	0.00194
			Tnfsf14	-1.76	0.00104
			Tnfsf8	-1.21	0.00104
			Tnik	-0.51	0.00424
			Tnip3	-0.85	0.0288
			Tob1	-0.45	0.0323
			Tox	-1.19	0.00565
			Tpi1	0.95	0.00104
			Tpmt	1.42	0.0234
			Traf1	-0.36	0.048
			Traf4	0.71	0.00104
			Trappc10	0.4	0.0219
			Trappc6a	0.48	0.0252
			Trex1	0.87	0.00104
			Trib1	1.01	0.00104
			Trim12a	-0.53	0.00276
			Trim65	-0.64	0.0123
			Trp53	-0.36	0.0403
			Trp53inp1	0.64	0.00104
			Trp53inp2	0.99	0.00194
			Trp73	1.22	0.00276
			Tspan3	0.49	0.015
			Tspan32	-0.62	0.0171
			Tspan9	3.18	0.00104
			Tspyl4	-0.5	0.0139
			Ttc3	0.59	0.00194
			Ttc39b	0.87	0.00104
			Ttc39c	0.63	0.00351
			Ttc7b	-0.46	0.0171
			Tubb6	1.02	0.00104
			Twsg1	0.68	0.00194
			Txndc12	0.63	0.0117
			Ubald1	-0.59	0.00104
			Ube2c	0.53	0.00276
			Ube2f	0.49	0.0186
			Ucp2	-0.43	0.0112
			Unc13a	1.26	0.00104
			Unc5a	-1.52	0.0171
			Unc93b1	0.48	0.00632
			Uqcrc2	0.36	0.048
			Uqcrfs1	0.39	0.036
			Usp11	0.56	0.00104
			Usp22	0.85	0.00104
			Usp28	0.68	0.00104
			Usp45	-0.93	0.00104
			Usp6nl	1.64	0.00104
			Ust	0.57	0.00496
			Utp20	-0.46	0.0112
			Utrn	-0.6	0.00104
			Vash1	1.32	0.00104
			Vasp	0.52	0.00104
			Vdac2	0.4	0.0275
			Vdr	1.03	0.00194
			Vegfa	1.6	0.00104
			Vegfb	0.75	0.00194
			Vezf1	-0.39	0.0327
			Vill	0.96	0.0243
			Vim	0.98	0.00104
			Vipr1	-1.84	0.00104
			Vipr2	5.51	0.00104
			Wdr35	1.05	0.00947
			Wdr60	1.19	0.00104
			Wdr78	1.01	0.00104
			Wdyhv1	0.79	0.00104
			Wee1	0.52	0.015
			Wfs1	1.07	0.021
			Wipf1	-0.49	0.00351
			Wipi1	2.22	0.00104
			Wnk1	0.4	0.0422
			Wnt10b	0.97	0.00104
			Wwox	0.78	0.0388
			Xbp1	0.38	0.0391
			Xdh	-1.18	0.00104
			Yap1	0.53	0.0434
			Ypel3	0.46	0.00565
			Ywhaq	-0.43	0.0123
			Zbtb32	0.93	0.00104
			Zc3h12d	-0.41	0.0297
			Zdhhc13	0.73	0.00104
			Zfp1	0.55	0.0181
			Zfp277	0.59	0.00104
			Zfp281	-0.46	0.0106
			Zfp287	-0.45	0.0487
			Zfp318	0.73	0.00104
			Zfp36l1	-0.67	0.00104
			Zfp395	-0.54	0.00104
			Zfp57	2.98	0.00104
			Zfp622	0.42	0.015
			Zfp704	-0.97	0.00104
			Zfp706	0.41	0.0176
			Zfp768	1.47	0.00104
			Zfp771	0.85	0.0343
			Zfp820	1.21	0.00104
			Zfp827	0.47	0.0399
			Zfr2	0.94	0.00632
			Zfyve28	2.21	0.00104
			Zhx2	-0.7	0.0139
			Zkscan17	0.54	0.00351
			Znrf1	0.74	0.00104
			Zyx	-0.43	0.00947

## Sheet: Table_D_in_S1_Table
Table D in S1 Table
Significant gene sets enriched in TGF-β-treated and TGF-β-untreated groups
P-value < 0.05 and Q-value < 0.25 was used as significance threshold
Geneset	Size	ES	NES	P-value	q-value	Significant	Group Enriched in		ES = enrichment score
Lung_Up	58	0.79	2.03	0	0.001	Yes	TGF-β-treated		NES = normalised enrichment score
Brain_Up	115	0.63	1.86	0	0.004	Yes	TGF-β-treated		q-value = FDR adjusted P-value
Liver_Up	97	0.45	1.7	0.009	0.028	Yes	TGF-β-treated		Negative enrichment scores correspond to enrichment in the TGF-β-untreated group.
Skin_Up	105	0.56	1.64	0.011	0.039	Yes	TGF-β-treated
Gut_Up	124	0.48	1.49	0.041	0.09	Yes	TGF-β-treated
Brain_Down	55	-0.76	-1.9	0	0.006	Yes	TGF-β-untreated
Liver_Down	92	-0.68	-1.84	0.002	0.01	Yes	TGF-β-untreated
Gut_Down	50	-0.73	-1.83	0.007	0.01	Yes	TGF-β-untreated
Skin_Down	54	-0.72	-1.8	0.009	0.011	Yes	TGF-β-untreated
Lung_Down	30	-0.75	-1.74	0.002	0.018	Yes	TGF-β-untreated
TCM and TEM geneset are not enriched in TGF-β-treated and TGF-β-untreated groups
Geneset	Size	ES	NES	P-value	Q-value	Significant
TCM_Up	48	-0.51	-1.36	0.202	0.226	No
TCM_Down*	6	NA	NA	NA	NA	NA
TEM_Up	92	-0.4	-1.14	0.367	0.337	No
TEM_Down	29	-0.45	-1.17	0.361	0.365	No
* TCM_Down gene set was not tested since it did not satify the minimum geneset size of 15
